# Supplementary material for: 3-Meth­oxy-3-oxopropanaminium chloride
Source: Acta Crystallogr Sect E Struct Rep Online. 2012 Feb 4;68(Pt 3):o595. doi: 10.1107/S1600536812003297 (PMC3297319; doi:10.1107/S1600536812003297)
Supplement: Supplementary file 1 [file e-68-0o595-sup1.cif]

##############################################################################
#                                                                            #
# This CIF contains the data in a paper accepted for publication in          #
# Acta Crystallographica Section E. It conforms to the requirements of       #
# Notes for Authors for Acta Crystallographica Section E, and has been       #
# peer reviewed under the auspices of the IUCr Commission on Journals.       #
#                                                                            #
# Full details of the Crystallographic Information File format               #
# are given in the paper "The Crystallographic Information File (CIF):       #
# a New Standard Archive File for Crystallography" by S. R. Hall, F. H.      #
# Allen and I. D. Brown [Acta Cryst. (1991), A47, 655-685].                  #
#                                                                            #
# The current version of the core CIF dictionary is obtainable from          #
# ftp://ftp.iucr.org/pub/cif_core.dic.                                       #
#                                                                            #
# Software is freely available for graphical display of the structure(s)     #
# in this CIF. For information consult the CIF software page                 #
# http://www.iucr.org/resources/cif/software.                                #
#                                                                            #
# This file may be used for bona fide research purposes within the           #
# scientific community so long as proper attribution is given to the journal # 
# article from which it was obtained.                                        #
#                                                                            #
##############################################################################
data_I
_audit_creation_method     CRYSTALS_ver_14.23
_chemical_name_systematic
;
3-Methoxy-3-oxopropanaminium chloride
;
_chemical_formula_moiety     'C4 H10 N O2 +, Cl -'
_chemical_formula_sum     'C4 H10 Cl1 N1 O2'
_chemical_formula_iupac     'C4 H10 N O2 +, Cl -'
_chemical_formula_weight     139.58
_chemical_melting_point     ?
_symmetry_cell_setting     monoclinic
_symmetry_space_group_name_H-M     'P 21/c'
_symmetry_space_group_name_Hall     '-P 2ybc'
loop_
    _symmetry_equiv_pos_as_xyz
    'x,y,z'
    '-x,-y,-z'
    '-x,y+1/2,-z+1/2'
    'x,-y+1/2,z+1/2'
_cell_length_a     9.8469(2)
_cell_length_b     5.32630(10)
_cell_length_c     13.2804(2)
_cell_angle_alpha     90
_cell_angle_beta     99.4638(10)
_cell_angle_gamma     90
_cell_volume     687.04(2)
_cell_formula_units_Z     4
_cell_measurement_reflns_used     1729
_cell_measurement_theta_min     5
_cell_measurement_theta_max     27
_cell_measurement_temperature     150
_exptl_crystal_description     'block'
_exptl_crystal_colour     'clear_pale_colourless'
_exptl_crystal_size_max     0.280
_exptl_crystal_size_mid     0.130
_exptl_crystal_size_min     0.080
_exptl_crystal_density_diffrn     1.349
_exptl_crystal_density_meas     ?
_exptl_crystal_density_method     'not measured'
_exptl_crystal_F_000     296
_exptl_absorpt_coefficient_mu     0.474
_exptl_absorpt_correction_type     multi-scan
_exptl_absorpt_process_details     'DENZO/SCALEPACK (Otwinowski & Minor, 1997)'
_exptl_absorpt_correction_T_min     0.94
_exptl_absorpt_correction_T_max     0.96
_diffrn_ambient_temperature     150
_diffrn_radiation_type     'Mo K\a'
_diffrn_radiation_wavelength     0.71073
_diffrn_radiation_monochromator     'graphite'
_diffrn_measurement_device_type     'Nonius KappaCCD'
_diffrn_measurement_device     'Area'
_diffrn_measurement_method     \w
_diffrn_reflns_number     14336
_diffrn_reflns_av_R_equivalents     0.014
_diffrn_reflns_theta_min     5.158
_diffrn_reflns_theta_max     27.484
_diffrn_reflns_theta_full     27.484
_diffrn_measured_fraction_theta_max     0.992
_diffrn_measured_fraction_theta_full     0.992
_diffrn_reflns_limit_h_min     -12
_diffrn_reflns_limit_h_max     12
_diffrn_reflns_limit_k_min     -6
_diffrn_reflns_limit_k_max     6
_diffrn_reflns_limit_l_min     -17
_diffrn_reflns_limit_l_max     17
_diffrn_standards_number     0
_diffrn_standards_interval_count     .
_diffrn_standards_interval_time     .
_diffrn_standards_decay_%     .
_reflns_number_total     1563
_reflns_number_gt     1413
_reflns_threshold_expression     I>2\s(I)
_refine_ls_structure_factor_coef     Fsqd
_refine_ls_matrix_type     full
_refine_ls_R_factor_all     0.0356
_refine_ls_R_factor_gt     0.0316
_refine_ls_wR_factor_all     0.0803
_refine_ls_wR_factor_gt     0.0728
_refine_ls_wR_factor_ref     0.0803
_refine_ls_goodness_of_fit_ref     0.9248
_refine_ls_number_reflns     1563
_refine_ls_number_parameters     73
_refine_ls_number_restraints     0
_refine_ls_hydrogen_treatment     constr
_refine_ls_weighting_scheme     calc
_refine_ls_weighting_details
;
Method, part 1, Chebychev polynomial, (Watkin, 1994; Prince, 1982)
[weight] = 1.0/[A~0~*T~0~(x)+A~1~*T~1~(x) ... +A~n-1~]*T~n-1~(x)]
where A~i~ are the Chebychev coefficients listed below and x= Fcalc/Fmax
Method = Robust Weighting (Prince, 1982)
W = [weight] * [1-(deltaF/6*sigmaF)^2^]^2^
A~i~ are: 37.6 62.5 38.0 16.9 4.31
;
_atom_sites_solution_hydrogens     difmap
_atom_sites_solution_primary     direct
_refine_ls_shift/su_max     0.0008315
_refine_ls_shift/su_mean     0.0000573
_refine_diff_density_max     0.25
_refine_diff_density_min     -0.28
_refine_ls_extinction_method     'None'
loop_
    _atom_type_symbol
    _atom_type_scat_Cromer_Mann_a1
    _atom_type_scat_Cromer_Mann_a2
    _atom_type_scat_Cromer_Mann_a3
    _atom_type_scat_Cromer_Mann_a4
    _atom_type_scat_Cromer_Mann_b1
    _atom_type_scat_Cromer_Mann_b2
    _atom_type_scat_Cromer_Mann_b3
    _atom_type_scat_Cromer_Mann_b4
    _atom_type_scat_Cromer_Mann_c
    _atom_type_scat_dispersion_real
    _atom_type_scat_dispersion_imag
    _atom_type_scat_source
    C 2.3100 1.0200 1.5886 0.8650 20.8439 10.2075 0.5687 51.6512 0.2156 0.0033
                                                                          0.0016
                                'International Tables Vol C 4.2.6.8 and 6.1.1.4'
    H 0.4930 0.3229 0.1402 0.0408 10.5109 26.1257 3.1424 57.7998 0.0030 0.0000
                                                                          0.0000
                                'International Tables Vol C 4.2.6.8 and 6.1.1.4'
    Cl 11.4604 7.1964 6.2556 1.6455 0.0104 1.1662 18.5194 47.7784 -9.5574 0.1484
                                                                          0.1585
                                'International Tables Vol C 4.2.6.8 and 6.1.1.4'
    N 12.2126 3.1322 2.0125 1.1663 0.0057 9.8933 28.9975 0.5826 -11.5290 0.0061
                                                                          0.0033
                                'International Tables Vol C 4.2.6.8 and 6.1.1.4'
    O 3.0485 2.2868 1.5463 0.8670 13.2771 5.7011 0.3239 32.9089 0.2508 0.0106
                                                                          0.0060
                                'International Tables Vol C 4.2.6.8 and 6.1.1.4'
_computing_data_collection     'COLLECT (Nonius, 2001).'
_computing_cell_refinement     'DENZO and SCALEPACK (Otwinowski & Minor, 1997)'
_computing_data_reduction     'DENZO and SCALEPACK (Otwinowski & Minor, 1997)'
_computing_structure_solution     'SIR92 (Altomare <i>et al.</i>, 1994)'
_computing_structure_refinement     'CRYSTALS (Betteridge <i>et al.</i>, 2003)'
_computing_molecular_graphics     'CAMERON (Watkin <i>et al.</i>, 1996)'
_computing_publication_material
             'CRYSTALS (Betteridge <i>et al.</i>, 2003) and PLATON (Spek, 2009)'
loop_
    _atom_site_type_symbol
    _atom_site_label
    _atom_site_fract_x
    _atom_site_fract_y
    _atom_site_fract_z
    _atom_site_U_iso_or_equiv
    _atom_site_adp_type
    _atom_site_occupancy
    _atom_site_disorder_assembly
    _atom_site_disorder_group
    Cl Cl1 0.92411(3) 0.72604(6) 0.59816(2) 0.0244 Uani 1.0000 . .
    O O2 0.72167(10) 1.11170(19) 0.75243(7) 0.0236 Uani 1.0000 . .
    C C3 0.62577(14) 1.0662(3) 0.66935(11) 0.0241 Uani 1.0000 . .
    O O4 0.53381(11) 0.9165(2) 0.66871(8) 0.0335 Uani 1.0000 . .
    C C5 0.64993(16) 1.2257(3) 0.58178(12) 0.0307 Uani 1.0000 . .
    C C6 0.70489(15) 0.9789(3) 0.84455(10) 0.0257 Uani 1.0000 . .
    C C7 0.76188(14) 0.7166(3) 0.84666(10) 0.0240 Uani 1.0000 . .
    N N8 0.91018(12) 0.7208(2) 0.83652(9) 0.0235 Uani 1.0000 . .
    H H51 0.7403 1.1944 0.5697 0.0451 Uiso 1.0000 . .
    H H52 0.6422 1.3972 0.6003 0.0448 Uiso 1.0000 . .
    H H53 0.5842 1.1883 0.5224 0.0448 Uiso 1.0000 . .
    H H61 0.7569 1.0756 0.8995 0.0291 Uiso 1.0000 . .
    H H62 0.6067 0.9749 0.8523 0.0288 Uiso 1.0000 . .
    H H71 0.7136 0.6156 0.7909 0.0287 Uiso 1.0000 . .
    H H72 0.7551 0.6399 0.9112 0.0286 Uiso 1.0000 . .
    H H81 0.9506 0.5763 0.8594 0.0342 Uiso 1.0000 . .
    H H82 0.9161 0.7420 0.7690 0.0341 Uiso 1.0000 . .
    H H83 0.9517 0.8494 0.8726 0.0346 Uiso 1.0000 . .
loop_
    _atom_site_aniso_label
    _atom_site_aniso_U_11
    _atom_site_aniso_U_22
    _atom_site_aniso_U_33
    _atom_site_aniso_U_12
    _atom_site_aniso_U_13
    _atom_site_aniso_U_23
    Cl1 0.02820(19) 0.02258(18) 0.02136(18) -0.00083(12) 0.00108(12)
                                                                    -0.00105(12)
    O2 0.0248(5) 0.0223(5) 0.0222(5) -0.0002(4) -0.0009(4) 0.0002(4)
    C3 0.0238(6) 0.0228(6) 0.0243(6) 0.0016(5) -0.0005(5) -0.0012(5)
    O4 0.0303(5) 0.0348(6) 0.0329(6) -0.0080(5) -0.0025(4) 0.0039(5)
    C5 0.0332(8) 0.0305(8) 0.0268(7) -0.0027(6) 0.0000(6) 0.0047(6)
    C6 0.0292(7) 0.0278(7) 0.0200(6) 0.0021(6) 0.0041(5) -0.0010(5)
    C7 0.0268(7) 0.0229(6) 0.0215(6) -0.0016(5) 0.0017(5) 0.0021(5)
    N8 0.0287(6) 0.0202(5) 0.0208(5) 0.0032(4) 0.0015(4) 0.0012(4)
loop_
    _geom_bond_atom_site_label_1
    _geom_bond_atom_site_label_2
    _geom_bond_site_symmetry_1
    _geom_bond_site_symmetry_2
    _geom_bond_distance
    _geom_bond_publ_flag
    O2 C3 . . 1.3509(16) n
    O2 C6 . . 1.4459(17) n
    C3 O4 . . 1.2057(18) n
    C3 C5 . . 1.490(2) n
    C5 H51 . . 0.945 no
    C5 H52 . . 0.952 no
    C5 H53 . . 0.955 no
    C6 C7 . . 1.504(2) n
    C6 H61 . . 0.968 no
    C6 H62 . . 0.989 no
    C7 N8 . . 1.4886(18) n
    C7 H71 . . 0.973 no
    C7 H72 . . 0.961 no
    N8 H81 . . 0.896 no
    N8 H82 . . 0.915 no
    N8 H83 . . 0.895 no
loop_
    _geom_angle_atom_site_label_1
    _geom_angle_atom_site_label_2
    _geom_angle_atom_site_label_3
    _geom_angle_site_symmetry_1
    _geom_angle_site_symmetry_2
    _geom_angle_site_symmetry_3
    _geom_angle
    _geom_angle_publ_flag
    C3 O2 C6 . . . 116.20(11) n
    O2 C3 O4 . . . 123.21(13) n
    O2 C3 C5 . . . 110.81(12) n
    O4 C3 C5 . . . 125.98(13) n
    C3 C5 H51 . . . 107.9 no
    C3 C5 H52 . . . 108.4 no
    H51 C5 H52 . . . 109.3 no
    C3 C5 H53 . . . 110.6 no
    H51 C5 H53 . . . 110.7 no
    H52 C5 H53 . . . 109.9 no
    O2 C6 C7 . . . 112.08(11) n
    O2 C6 H61 . . . 104.9 no
    C7 C6 H61 . . . 109.3 no
    O2 C6 H62 . . . 110.3 no
    C7 C6 H62 . . . 110.2 no
    H61 C6 H62 . . . 109.8 no
    C6 C7 N8 . . . 110.65(11) n
    C6 C7 H71 . . . 111.4 no
    N8 C7 H71 . . . 107.7 no
    C6 C7 H72 . . . 109.3 no
    N8 C7 H72 . . . 107.5 no
    H71 C7 H72 . . . 110.2 no
    C7 N8 H81 . . . 110.1 no
    C7 N8 H82 . . . 108.2 no
    H81 N8 H82 . . . 110.0 no
    C7 N8 H83 . . . 109.3 no
    H81 N8 H83 . . . 109.7 no
    H82 N8 H83 . . . 109.5 no
loop_
    _geom_hbond_atom_site_label_D
    _geom_hbond_atom_site_label_H
    _geom_hbond_atom_site_label_A
    _geom_hbond_site_symmetry_D
    _geom_hbond_site_symmetry_H
    _geom_hbond_site_symmetry_A
    _geom_hbond_distance_DH
    _geom_hbond_distance_HA
    _geom_hbond_distance_DA
    _geom_hbond_angle_DHA
    _geom_hbond_publ_flag
    N8 H81 Cl1 . . 3_746 0.896 2.2566 3.1456(12) 171.32(3) yes
    N8 H82 Cl1 . . . 0.915 2.2851 3.1910(12) 170.64(3) yes
    N8 H83 Cl1 . . 3_756 0.895 2.3484 3.1923(12) 157.11(3) yes
    C5 H53 O4 . . 2_676 0.955 2.6710 3.5965(18) 163.27(4) yes
    C7 H72 Cl1 . . 4_565 0.961 2.8438 3.4708(14) 123.70(3) yes
data_global
_journal_date_recd_electronic     2011-11-18
_journal_date_accepted     2012-01-25
_journal_name_full     'Acta Crystallographica, Section E'
_journal_year     2012
_journal_volume     68
_journal_issue      3
_journal_page_first     o595
_journal_page_last     o595
_journal_paper_category     QO
_journal_paper_doi     10.1107/S1600536812003297
_journal_coeditor_code     LH5384
_publ_contact_author_name     'Amber L. Thompson'
_publ_contact_author_address
;
Chemical Crystallography,
Chemistry Research Laboratory,
Department of Chemistry,
University of Oxford,
Mansfield Road,
Oxford OX1 3TA
England
;
_publ_contact_author_email     amber.thompson@chem.ox.ac.uk
_publ_contact_author_fax     '+44 1865 285021'
_publ_contact_author_phone     '+44 1865 285018'
_publ_section_title
;
3-Methoxy-3-oxopropanaminium chloride
;
loop_
    _publ_author_name
    _publ_author_footnote
    _publ_author_address
    'Gruber, Tobias'
;
Present address: Institut f\"ur Organische Chemie,
TU Braunschweig,
Hagenring 30,
D-38106 Braunschweig,
Germany.
;
;
Chemistry Research Laboratory,
Department of Chemistry,
University of Oxford,
Mansfield Road,
Oxford OX1 3TA
England
;
    'Schofield, Christopher J.' .
;
Chemistry Research Laboratory,
Department of Chemistry,
University of Oxford,
Mansfield Road,
Oxford OX1 3TA
England
;
    'Thompson, Amber L.' .
;
Chemical Crystallography,
Chemistry Research Laboratory,
Department of Chemistry,
University of Oxford,
Mansfield Road,
Oxford OX1 3TA
England
;
