# Supplementary material for: 3-Meth­oxy-3-oxopropanaminium chloride
Source: Acta Crystallogr Sect E Struct Rep Online. 2012 Feb 4;68(Pt 3):o595. doi: 10.1107/S1600536812003297 (PMC3297319; doi:10.1107/S1600536812003297)
Supplement: Supplementary file 2 [file e-68-0o595-Isup2.hkl]

data_I
#  6317                              At 15:
_audit_creation_date        "11-07-01"
_audit_creation_method      CRYSTALS 

_cell_length_a                    9.8469(2)
_cell_angle_alpha                 90
_cell_length_b                    5.32630(10)
_cell_angle_beta                  99.4638(10)
_cell_length_c                    13.2804(2)
_cell_angle_gamma                 90

# NOTE FO on scale of Fc,      1.15607
# Status flags: 
#    o - used in refinement 
#    < - excluded by I/sigmaI cutoff 
#    l - excluded at low resolution  
#    h - excluded at high resolution  
#    x - excluded for another reason  

loop_
_refln_index_h
_refln_index_k
_refln_index_l
_refln_F_squared_meas
_refln_F_squared_calc
_refln_F_squared_sigma
_refln_observed_status
_refln_refinement_weight
   3   0   0     1534.44     1698.53       31.41 o   0.9897E-4
   4   0   0       10.29        1.77        0.40 o   0.5591E+0
   5   0   0     3249.98     3357.49       62.95 o   0.3758E-4
   6   0   0     2290.10     2255.84       52.26 o   0.6947E-4
   7   0   0      947.72      962.92       17.91 o   0.2927E-3
   8   0   0       91.28       97.31        3.21 o   0.1928E-1
   9   0   0      164.52      146.51        6.15 o   0.9528E-2
  10   0   0        0.00        0.27        1.04 o   0.7684E+0
  11   0   0      392.80      355.80       23.39 o   0.1736E-2
  12   0   0       20.85       21.70        3.88 o   0.4404E-1
   3   1   0     3684.61     3940.23       55.10 o   0.2824E-4
   4   1   0      852.76      935.51       12.40 o   0.2791E-3
   5   1   0     2536.49     2502.74       32.97 o   0.5934E-4
   6   1   0        5.08        6.47        0.54 o   0.1341E+0
   7   1   0       60.41       58.74        1.41 o   0.3157E-1
   8   1   0      683.69      672.97       12.57 o   0.5582E-3
   9   1   0      441.45      423.80        8.79 o   0.1332E-2
  10   1   0      171.94      165.87        3.98 o   0.8532E-2
  11   1   0      161.58      141.58        7.04 o   0.9858E-2
  12   1   0      131.91      133.41        8.45 o   0.1269E-1
   0   2   0     2465.98     2654.86       50.68 o   0.5029E-4
   1   2   0     4501.28     4748.04       77.45 o   0.2228E-4
   2   2   0      387.99      407.68        5.59 o   0.1450E-2
   3   2   0        6.01        6.77        0.39 o   0.1149E+0
   4   2   0      439.51      434.72        5.83 o   0.1318E-2
   5   2   0      386.32      404.99        5.26 o   0.1460E-2
   6   2   0     1273.76     1251.69       16.77 o   0.1815E-3
   7   2   0     1333.63     1254.15       17.87 o   0.1698E-3
   8   2   0      149.89      155.01        3.13 o   0.9693E-2
   9   2   0       12.36       13.86        0.76 o   0.5326E-1
  10   2   0       12.43       14.97        0.95 o   0.5039E-1
  11   2   0       32.94       29.89        3.47 o   0.3932E-1
  12   2   0      358.85      318.69       28.28 o   0.2107E-2
   1   3   0     1098.74     1065.49       17.17 o   0.2362E-3
   2   3   0     1279.44     1295.52       16.59 o   0.1736E-3
   3   3   0      321.36      342.87        4.65 o   0.2032E-2
   4   3   0     1407.07     1329.38       19.61 o   0.1547E-3
   5   3   0      368.01      384.67        5.96 o   0.1624E-2
   6   3   0      127.57      134.59        2.70 o   0.1220E-1
   7   3   0      589.47      561.43       11.91 o   0.7555E-3
   8   3   0       19.05       23.19        1.18 o   0.4139E-1
   9   3   0      270.64      259.55        7.59 o   0.3564E-2
  10   3   0      245.38      235.36       11.48 o   0.4330E-2
  11   3   0       68.30       81.69        6.47 o   0.2053E-1
   0   4   0      681.42      700.82       21.93 o   0.5156E-3
   1   4   0      738.42      710.70       11.26 o   0.4895E-3
   2   4   0      127.77      123.20        2.27 o   0.1412E-1
   3   4   0       34.55       39.57        1.00 o   0.3537E-1
   4   4   0      248.99      236.86        4.30 o   0.4238E-2
   5   4   0      184.57      175.37        4.02 o   0.7561E-2
   6   4   0      265.43      262.02        6.05 o   0.3648E-2
   7   4   0      519.17      492.41       12.05 o   0.9715E-3
   8   4   0       82.46       87.55        3.38 o   0.2178E-1
   9   4   0       -0.74        0.04        1.01 o   0.7808E+0
  10   4   0        4.48        4.11        1.83 o   0.3105E+0
   1   5   0      113.14      117.89        2.61 o   0.1509E-1
   2   5   0      383.31      355.57        6.87 o   0.1807E-2
   3   5   0      100.97       97.85        2.32 o   0.1961E-1
   4   5   0      236.56      223.81        4.87 o   0.4712E-2
   5   5   0      344.48      341.77        8.61 o   0.2141E-2
   6   5   0       29.27       38.29        1.61 o   0.3316E-1
   7   5   0        1.47        2.42        1.15 o   0.1455E+1
   8   5   0       31.07       33.09        2.74 o   0.3867E-1
   0   6   0      479.54      449.80       14.56 o   0.1141E-2
   1   6   0       19.11       18.68        0.99 o   0.4712E-1
   2   6   0       57.27       56.34        2.08 o   0.3268E-1
   3   6   0        1.27        2.17        1.67 o   0.1984E+1
   4   6   0       16.31       18.14        1.54 o   0.4631E-1
   5   6   0       39.29       42.75        2.79 o   0.3468E-1
   6   6   0       63.35       71.51        4.83 o   0.2503E-1
 -12   1   1        3.94        7.58        2.02 o   0.8934E-1
 -11   1   1       54.13       53.50        2.81 o   0.3380E-1
 -10   1   1       38.69       39.20        1.43 o   0.3775E-1
  -9   1   1        8.95        9.12        0.84 o   0.7796E-1
  -8   1   1        1.27        0.05        1.28 o   0.7178E+0
  -7   1   1       71.70       66.00        1.71 o   0.2762E-1
  -6   1   1      413.58      404.49        5.56 o   0.1503E-2
  -5   1   1        3.34        3.42        0.33 o   0.5352E+0
  -4   1   1        3.41        2.04        0.33 o   0.2091E+1
  -3   1   1        5.01        4.89        0.28 o   0.2312E+0
  -2   1   1     2991.97     3273.10       37.76 o   0.3587E-4
   2   1   1      941.50     1021.87       14.04 o   0.2447E-3
   3   1   1      267.64      289.71        4.32 o   0.2791E-2
   4   1   1        0.47        1.28        0.31 o   0.7436E+0
   5   1   1      188.85      193.58        3.04 o   0.6456E-2
   6   1   1      155.03      163.85        2.51 o   0.8544E-2
   7   1   1        1.27        1.41        0.94 o   0.8961E+0
   8   1   1      138.13      137.52        2.95 o   0.1231E-1
   9   1   1       71.84       68.02        1.86 o   0.2781E-1
  10   1   1      160.18      164.13        5.26 o   0.8655E-2
  11   1   1      105.58      102.48        5.65 o   0.1849E-1
  12   1   1       -1.54        0.08        1.80 o   0.7058E+0
 -12   2   1       -1.27        1.53        3.47 o   0.1436E+1
 -11   2   1        3.41        4.84        1.78 o   0.2090E+0
 -10   2   1        3.34        3.61        0.60 o   0.5132E+0
  -9   2   1      169.07      171.78        3.46 o   0.8056E-2
  -8   2   1       25.73       30.29        0.90 o   0.3780E-1
  -7   2   1       20.31       16.65        0.72 o   0.4668E-1
  -6   2   1       52.99       69.28        1.18 o   0.2306E-1
  -5   2   1      188.25      169.64        2.69 o   0.7474E-2
  -4   2   1      133.05      139.53        1.89 o   0.1151E-1
  -3   2   1     1103.89     1106.41       14.08 o   0.2312E-3
  -2   2   1      974.11      966.09       13.48 o   0.2903E-3
  -1   2   1      420.66      435.61        6.05 o   0.1301E-2
   0   2   1     1139.57     1224.49       17.11 o   0.1792E-3
   1   2   1      208.76      193.99        3.51 o   0.6083E-2
   2   2   1      937.22      967.92       14.25 o   0.2826E-3
   3   2   1      162.99      158.12        2.46 o   0.9403E-2
   4   2   1      251.80      226.88        3.64 o   0.4296E-2
   5   2   1        1.94        3.38        0.33 o   0.5851E+0
   6   2   1      550.51      550.29        8.30 o   0.8390E-3
   7   2   1        0.13        0.36        0.25 o   0.7697E+0
   8   2   1       10.56       10.15        0.57 o   0.6996E-1
   9   2   1       11.23       11.18        0.76 o   0.6331E-1
  10   2   1       26.60       27.92        1.34 o   0.4073E-1
  11   2   1       47.25       51.86        4.38 o   0.3205E-1
 -11   3   1        6.82        4.39        2.24 o   0.2731E+0
 -10   3   1        7.15        8.42        1.47 o   0.8269E-1
  -9   3   1        1.47        1.37        0.57 o   0.1129E+1
  -8   3   1        1.60        2.15        0.57 o   0.2265E+1
  -7   3   1        7.62        9.04        0.67 o   0.7739E-1
  -6   3   1       63.15       61.40        1.65 o   0.3066E-1
  -5   3   1       60.34       56.43        1.56 o   0.3127E-1
  -4   3   1      170.00      178.51        2.66 o   0.7358E-2
  -3   3   1      153.50      153.70        2.41 o   0.1030E-1
  -2   3   1       22.19       29.11        0.67 o   0.3731E-1
  -1   3   1       -0.13        0.40        0.25 o   0.7671E+0
   0   3   1        7.95        8.70        0.63 o   0.8393E-1
   1   3   1      536.41      553.54        9.20 o   0.8132E-3
   2   3   1      571.09      567.83        7.66 o   0.7864E-3
   3   3   1       62.15       73.53        1.23 o   0.2387E-1
   4   3   1       23.05       17.00        0.80 o   0.4431E-1
   5   3   1        6.88        7.24        0.62 o   0.1090E+0
   6   3   1        6.21        4.49        0.62 o   0.2674E+0
   7   3   1      123.29      126.57        3.07 o   0.1368E-1
   8   3   1      103.38      105.18        3.07 o   0.1810E-1
   9   3   1       92.09       91.17        3.03 o   0.2188E-1
  10   3   1        6.28        9.46        1.43 o   0.7075E-1
  11   3   1       -2.94        0.54        2.84 o   0.6565E+0
 -10   4   1       20.78       24.68        2.64 o   0.4008E-1
  -9   4   1       -0.40        0.25        0.90 o   0.7689E+0
  -8   4   1      142.47      144.23        4.73 o   0.1114E-1
  -7   4   1       12.23        9.46        1.04 o   0.7072E-1
  -6   4   1       49.52       51.11        1.75 o   0.3403E-1
  -5   4   1       31.54       33.94        1.23 o   0.3845E-1
  -4   4   1      120.89      122.11        2.46 o   0.1497E-1
  -3   4   1       27.00       30.72        0.90 o   0.3854E-1
  -2   4   1      248.86      240.03        3.79 o   0.4209E-2
  -1   4   1       90.75       87.71        1.70 o   0.2227E-1
   0   4   1      352.44      361.05        6.98 o   0.1909E-2
   1   4   1       34.82       29.77        1.19 o   0.3789E-1
   2   4   1        8.02        6.33        0.52 o   0.1227E+0
   3   4   1      427.61      379.20        6.53 o   0.1488E-2
   4   4   1       17.64       13.06        0.76 o   0.5288E-1
   5   4   1      365.07      357.70        8.22 o   0.1928E-2
   6   4   1       64.69       62.32        2.08 o   0.3015E-1
   7   4   1      157.17      146.20        4.45 o   0.1017E-1
   8   4   1       -0.94        1.14        0.74 o   0.7733E+0
   9   4   1       40.03       52.42        3.02 o   0.2849E-1
  10   4   1       23.52       22.21        3.77 o   0.4367E-1
  -8   5   1        1.54        1.53        1.62 o   0.1610E+1
  -7   5   1        3.27        2.73        1.15 o   0.1255E+1
  -6   5   1       19.71       19.97        1.42 o   0.4647E-1
  -5   5   1      450.74      417.02        9.84 o   0.1304E-2
  -4   5   1       53.93       55.12        1.61 o   0.3279E-1
  -3   5   1       53.66       55.34        1.47 o   0.3257E-1
  -2   5   1        2.81        2.87        0.48 o   0.9693E+0
  -1   5   1       50.12       51.07        1.42 o   0.3394E-1
   0   5   1       92.69       85.85        2.35 o   0.2173E-1
   1   5   1      420.40      383.14        8.61 o   0.1516E-2
   2   5   1      298.71      285.82        6.66 o   0.2946E-2
   3   5   1       79.39       74.06        1.89 o   0.2542E-1
   4   5   1       20.85       23.30        0.99 o   0.4170E-1
   5   5   1       31.47       36.53        1.52 o   0.3588E-1
   6   5   1       50.65       52.65        1.99 o   0.3261E-1
   7   5   1       81.59       82.77        3.93 o   0.2428E-1
   8   5   1      164.66      162.77       11.59 o   0.9089E-2
  -6   6   1       26.33       30.27        3.74 o   0.3841E-1
  -5   6   1        2.47        2.70        1.65 o   0.1157E+1
  -4   6   1        3.41        3.72        0.96 o   0.5235E+0
  -3   6   1       83.93       79.07        3.65 o   0.2416E-1
  -2   6   1       99.44       94.66        2.55 o   0.2001E-1
  -1   6   1      211.77      207.04        7.29 o   0.5721E-2
   0   6   1      117.14      104.26        3.78 o   0.1622E-1
   1   6   1       10.69       10.05        0.95 o   0.7126E-1
   2   6   1       26.26       31.78        1.42 o   0.3653E-1
   3   6   1      125.43      114.78        5.20 o   0.1466E-1
   4   6   1      322.57      294.19       11.16 o   0.2581E-2
   5   6   1        4.74        4.66        1.42 o   0.2560E+0
   6   6   1      106.45      108.51        9.12 o   0.1697E-1
 -12   0   2      134.19      125.11       11.89 o   0.1315E-1
 -11   0   2       24.99       22.39        3.21 o   0.4255E-1
 -10   0   2      337.33      320.14       10.83 o   0.2308E-2
  -9   0   2       55.06       53.24        2.41 o   0.3322E-1
  -8   0   2      176.95      163.17        4.81 o   0.8296E-2
  -7   0   2      725.19      695.53       14.57 o   0.5064E-3
  -6   0   2       80.86       86.29        1.74 o   0.2236E-1
  -5   0   2      209.30      202.57        3.47 o   0.5927E-2
  -4   0   2     1256.31     1296.31       21.12 o   0.1715E-3
  -3   0   2     5986.60     6393.94      181.76 o   0.1442E-4
   2   0   2      214.64      174.92        3.74 o   0.6004E-2
   3   0   2     4992.25     5140.80      115.74 o   0.2075E-4
   4   0   2      176.15      155.09        3.61 o   0.8478E-2
   5   0   2      250.33      267.53        5.48 o   0.3295E-2
   6   0   2      255.41      238.47        6.55 o   0.4075E-2
   7   0   2       45.04       44.99        2.00 o   0.3660E-1
   8   0   2      779.18      726.07       19.65 o   0.4490E-3
   9   0   2        7.22       10.15        1.34 o   0.6634E-1
  10   0   2      600.49      572.34       23.12 o   0.7300E-3
  11   0   2      196.47      178.59       13.77 o   0.6852E-2
  12   0   2       12.83       15.70        2.94 o   0.4939E-1
 -12   1   2       15.90       17.23        2.41 o   0.4823E-1
 -11   1   2        9.82       13.64        1.41 o   0.5237E-1
 -10   1   2       28.07       34.42        1.35 o   0.3563E-1
  -9   1   2      283.00      281.16        5.88 o   0.3194E-2
  -8   1   2      215.71      199.68        3.65 o   0.5708E-2
  -7   1   2      152.09      161.22        2.54 o   0.8804E-2
  -6   1   2      251.53      260.54        3.74 o   0.3683E-2
  -5   1   2      173.21      180.07        2.53 o   0.7561E-2
  -4   1   2      224.13      228.25        3.07 o   0.4834E-2
  -3   1   2      473.99      478.40        6.14 o   0.1104E-2
  -2   1   2     3322.55     3395.06       42.35 o   0.3785E-4
  -1   1   2      907.15      929.72       14.37 o   0.3096E-3
   1   1   2      784.13      817.90       12.15 o   0.3819E-3
   2   1   2     1602.13     1662.61       22.38 o   0.1119E-3
   3   1   2       63.35       75.44        1.09 o   0.2316E-1
   4   1   2      177.49      182.22        2.69 o   0.7427E-2
   5   1   2      673.87      719.16        9.08 o   0.4723E-3
   6   1   2      183.97      191.08        3.00 o   0.6593E-2
   7   1   2       41.57       44.62        1.15 o   0.3517E-1
   8   1   2      887.77      830.78       15.83 o   0.3513E-3
   9   1   2        8.49       14.14        1.04 o   0.4921E-1
  10   1   2       88.08       92.38        3.64 o   0.2076E-1
  11   1   2       26.80       30.44        2.55 o   0.3858E-1
  12   1   2       14.63       24.98        2.93 o   0.3613E-1
 -12   2   2        0.00        2.08        1.53 o   0.1888E+1
 -11   2   2      173.61      170.53       10.34 o   0.8300E-2
 -10   2   2       99.77       98.43        3.10 o   0.1986E-1
  -9   2   2      158.18      152.59        3.34 o   0.9930E-2
  -8   2   2        4.34        6.12        0.54 o   0.1313E+0
  -7   2   2       96.83       99.81        1.75 o   0.1917E-1
  -6   2   2       12.10       12.17        0.57 o   0.5962E-1
  -5   2   2      130.58      144.27        1.94 o   0.1027E-1
  -4   2   2     1721.55     1767.76       20.94 o   0.1025E-3
  -3   2   2       68.63       70.90        1.09 o   0.2780E-1
  -2   2   2       37.82       51.03        0.80 o   0.2857E-1
  -1   2   2      655.15      688.57        8.65 o   0.5213E-3
   0   2   2      746.44      788.60       11.20 o   0.4018E-3
   1   2   2       17.37       20.98        0.67 o   0.4266E-1
   2   2   2      193.66      225.84        3.14 o   0.4225E-2
   3   2   2      894.32      926.47       12.87 o   0.3066E-3
   4   2   2     1134.76     1136.73       15.28 o   0.2203E-3
   5   2   2        3.41        1.69        0.43 o   0.1600E+1
   6   2   2       11.29       10.25        0.69 o   0.6841E-1
   7   2   2        0.40        0.05        0.13 o   0.7645E+0
   8   2   2       33.41       30.90        0.99 o   0.3921E-1
   9   2   2      532.60      502.33       11.63 o   0.9272E-3
  10   2   2      122.49      121.61        5.02 o   0.1490E-1
  11   2   2       21.72       27.43        3.14 o   0.3801E-1
 -11   3   2       -0.07        1.12        2.25 o   0.7263E+0
 -10   3   2       16.04       22.02        1.38 o   0.4015E-1
  -9   3   2      296.84      299.05        7.18 o   0.2773E-2
  -8   3   2      336.00      320.92        7.04 o   0.2312E-2
  -7   3   2        5.41        5.01        0.62 o   0.2175E+0
  -6   3   2      202.28      205.84        3.54 o   0.5906E-2
  -5   3   2        0.87        0.81        0.50 o   0.7770E+0
  -4   3   2      460.29      451.27        6.77 o   0.1212E-2
  -3   3   2      952.99      938.12       12.29 o   0.3025E-3
  -2   3   2      403.42      431.20        5.16 o   0.1266E-2
  -1   3   2      111.73      122.54        1.80 o   0.1355E-1
   0   3   2       47.18       53.05        1.10 o   0.3189E-1
   1   3   2     1727.16     1749.88       26.08 o   0.1049E-3
   2   3   2        2.67        1.42        0.39 o   0.1040E+1
   3   3   2        4.14        1.97        0.39 o   0.1828E+1
   4   3   2      109.79      114.73        2.22 o   0.1604E-1
   5   3   2      166.39      155.23        3.14 o   0.9226E-2
   6   3   2      176.15      173.81        3.60 o   0.8076E-2
   7   3   2      345.42      327.23        7.60 o   0.2199E-2
   8   3   2       24.73       26.93        1.24 o   0.4089E-1
   9   3   2       63.48       74.11        2.78 o   0.2325E-1
  10   3   2       21.38       22.93        2.23 o   0.4294E-1
  11   3   2        8.15       23.06        2.66 o   0.3403E-1
 -10   4   2       25.93       28.44        3.33 o   0.4023E-1
  -9   4   2        4.54        5.42        1.24 o   0.1698E+0
  -8   4   2       14.30       12.71        1.26 o   0.5711E-1
  -7   4   2       -0.53        0.40        0.61 o   0.7751E+0
  -6   4   2      206.56      190.87        4.63 o   0.6189E-2
  -5   4   2       89.61       81.98        2.28 o   0.2251E-1
  -4   4   2      165.06      166.44        3.17 o   0.8820E-2
  -3   4   2      155.37      153.72        2.65 o   0.1015E-1
  -2   4   2      223.13      213.77        3.32 o   0.5252E-2
  -1   4   2        4.41        4.09        0.43 o   0.3247E+0
   0   4   2      217.52      216.13        4.56 o   0.5366E-2
   1   4   2        1.67        0.00        0.57 o   0.6948E+0
   2   4   2      130.18      119.07        2.78 o   0.1391E-1
   3   4   2      533.00      514.15        8.49 o   0.9151E-3
   4   4   2      322.30      309.06        5.39 o   0.2511E-2
   5   4   2       15.37       21.24        0.82 o   0.4052E-1
   6   4   2       38.42       37.60        1.42 o   0.3850E-1
   7   4   2        0.94        1.03        0.58 o   0.7803E+0
   8   4   2       54.46       58.96        2.67 o   0.2995E-1
   9   4   2      113.60      118.88        7.02 o   0.1445E-1
  -8   5   2       73.37       84.56        4.40 o   0.2068E-1
  -7   5   2       51.05       54.13        2.65 o   0.3201E-1
  -6   5   2        8.69        6.81        1.04 o   0.1141E+0
  -5   5   2       74.84       76.35        2.45 o   0.2617E-1
  -4   5   2        7.08        6.47        0.76 o   0.1242E+0
  -3   5   2        1.07        0.59        0.96 o   0.7564E+0
  -2   5   2      258.48      260.14        5.11 o   0.3689E-2
  -1   5   2      104.31       94.35        2.86 o   0.1889E-1
   0   5   2       10.16        8.66        1.08 o   0.8275E-1
   1   5   2      213.91      217.22        5.26 o   0.5214E-2
   2   5   2       89.14       90.01        2.34 o   0.2216E-1
   3   5   2      135.39      146.36        3.08 o   0.1002E-1
   4   5   2        0.27        0.13        0.55 o   0.7744E+0
   5   5   2       58.41       55.24        2.09 o   0.3200E-1
   6   5   2      147.75      144.89        5.33 o   0.1105E-1
   7   5   2       18.84       17.90        2.21 o   0.4743E-1
   8   5   2       45.44       52.60        4.97 o   0.3050E-1
  -6   6   2        1.60        1.57        2.41 o   0.1588E+1
  -5   6   2        9.09       13.73        1.60 o   0.5090E-1
  -4   6   2       84.20       86.90        6.90 o   0.2216E-1
  -3   6   2       78.12       87.24        4.99 o   0.2064E-1
  -2   6   2        2.21        2.75        1.00 o   0.1005E+1
  -1   6   2       11.09       10.40        1.23 o   0.6812E-1
   0   6   2        2.87        3.65        0.95 o   0.4341E+0
   1   6   2      164.46      147.13        6.37 o   0.9510E-2
   2   6   2        0.60        0.86        0.66 o   0.7698E+0
   3   6   2      123.96      126.68        4.65 o   0.1362E-1
   4   6   2       18.11       20.16        1.82 o   0.4446E-1
   5   6   2        3.14        4.92        1.56 o   0.1904E+0
 -12   1   3        6.88        8.67        2.04 o   0.7990E-1
 -11   1   3       15.70       22.19        1.65 o   0.3976E-1
 -10   1   3        0.27        0.57        0.45 o   0.7665E+0
  -9   1   3       20.18       16.98        0.86 o   0.4669E-1
  -8   1   3       25.19       28.10        0.82 o   0.4021E-1
  -7   1   3       58.07       54.72        1.34 o   0.3199E-1
  -6   1   3       47.85       40.83        1.10 o   0.3397E-1
  -5   1   3       18.78       17.90        0.57 o   0.4757E-1
  -4   1   3      156.30      160.60        2.13 o   0.9277E-2
  -3   1   3      167.40      170.32        2.17 o   0.8598E-2
  -2   1   3      608.04      623.28        7.37 o   0.6495E-3
  -1   1   3     1378.60     1399.53       17.45 o   0.1528E-3
   0   1   3      428.62      468.20        6.23 o   0.1058E-2
   1   1   3       20.31       22.89        0.60 o   0.4241E-1
   2   1   3      779.92      787.03       12.10 o   0.4268E-3
   3   1   3      384.51      377.12        6.34 o   0.1740E-2
   4   1   3       58.74       70.44        1.10 o   0.2452E-1
   5   1   3      251.93      230.11        4.09 o   0.4249E-2
   6   1   3       15.30       11.05        0.90 o   0.6000E-1
   7   1   3      170.47      171.57        3.56 o   0.8368E-2
   8   1   3      107.59      109.73        2.73 o   0.1716E-1
   9   1   3        2.54        0.47        0.95 o   0.6757E+0
  10   1   3      112.53      116.28        7.32 o   0.1524E-1
  11   1   3        2.81       10.95        2.54 o   0.5578E-1
 -12   2   3       14.43       19.04        2.36 o   0.4338E-1
 -11   2   3        2.47        3.92        0.90 o   0.3609E+0
 -10   2   3        0.60        1.23        0.63 o   0.7480E+0
  -9   2   3       66.49       73.27        1.75 o   0.2497E-1
  -8   2   3      132.78      137.85        2.73 o   0.1167E-1
  -7   2   3      127.77      122.39        2.22 o   0.1416E-1
  -6   2   3      232.42      234.07        3.03 o   0.4618E-2
  -5   2   3      392.73      382.02        4.68 o   0.1671E-2
  -4   2   3      546.83      516.39        6.25 o   0.8823E-3
  -3   2   3       33.68       39.80        0.71 o   0.3498E-1
  -2   2   3      585.79      578.85        7.04 o   0.7521E-3
  -1   2   3      288.95      294.89        4.11 o   0.2911E-2
   0   2   3        3.54        2.82        0.36 o   0.1002E+1
   1   2   3       63.08       69.33        1.30 o   0.2670E-1
   2   2   3      218.32      220.71        4.14 o   0.5105E-2
   3   2   3       57.80       58.31        1.24 o   0.3211E-1
   4   2   3        1.20        0.71        0.72 o   0.7563E+0
   5   2   3      112.93      112.20        2.22 o   0.1681E-1
   6   2   3       75.85       73.04        1.69 o   0.2663E-1
   7   2   3      422.87      398.27        8.18 o   0.1470E-2
   8   2   3        6.15        7.98        0.80 o   0.8894E-1
   9   2   3        1.67        1.45        0.87 o   0.1070E+1
  10   2   3       11.69       12.69        2.40 o   0.5804E-1
  11   2   3        5.81        3.06        2.79 o   0.6964E+0
 -11   3   3        2.14        4.03        1.72 o   0.2903E+0
 -10   3   3       90.61       94.85        3.80 o   0.2012E-1
  -9   3   3       99.57       97.83        2.51 o   0.1992E-1
  -8   3   3        0.00        0.26        0.49 o   0.7686E+0
  -7   3   3       71.77       75.19        1.65 o   0.2568E-1
  -6   3   3        0.74        1.06        0.42 o   0.7648E+0
  -5   3   3      373.15      363.48        5.62 o   0.1854E-2
  -4   3   3       58.81       56.48        1.28 o   0.3197E-1
  -3   3   3        9.42        9.22        0.57 o   0.7979E-1
  -2   3   3      487.36      493.25        6.52 o   0.1043E-2
  -1   3   3      136.19      140.44        2.18 o   0.1147E-1
   0   3   3      105.45      102.65        2.19 o   0.1855E-1
   1   3   3      171.47      175.36        3.08 o   0.7912E-2
   2   3   3        0.60        0.02        0.55 o   0.7521E+0
   3   3   3       18.84       20.78        0.99 o   0.4432E-1
   4   3   3      309.20      319.79        5.82 o   0.2369E-2
   5   3   3       52.86       50.01        1.42 o   0.3370E-1
   6   3   3       23.12       26.61        1.06 o   0.3968E-1
   7   3   3       -0.40        0.67        0.47 o   0.7662E+0
   8   3   3        0.80        0.44        0.68 o   0.7644E+0
   9   3   3       13.63       15.20        1.94 o   0.5059E-1
  10   3   3       21.12       23.76        2.58 o   0.4141E-1
 -10   4   3        2.14        0.39        2.35 o   0.6915E+0
  -9   4   3        9.42       12.07        1.35 o   0.5628E-1
  -8   4   3       13.30       14.55        1.18 o   0.5319E-1
  -7   4   3      378.83      364.53        8.03 o   0.1808E-2
  -6   4   3       13.63       14.78        0.99 o   0.5189E-1
  -5   4   3      274.92      252.75        5.81 o   0.3559E-2
  -4   4   3       -0.07        0.20        0.37 o   0.7712E+0
  -3   4   3        9.22        8.10        0.67 o   0.8993E-1
  -2   4   3        3.27        3.90        0.51 o   0.3822E+0
  -1   4   3      409.44      403.72        8.20 o   0.1526E-2
   0   4   3      506.13      493.25        9.69 o   0.1007E-2
   1   4   3        1.94        2.02        0.52 o   0.2504E+1
   2   4   3       32.68       31.92        1.24 o   0.4005E-1
   3   4   3      110.33      111.99        2.60 o   0.1666E-1
   4   4   3       54.60       58.29        1.70 o   0.3064E-1
   5   4   3       11.76       12.61        0.96 o   0.5828E-1
   6   4   3      242.04      229.88        6.42 o   0.4485E-2
   7   4   3       -0.94        0.76        0.93 o   0.7752E+0
   8   4   3       41.50       42.90        3.47 o   0.3621E-1
   9   4   3        6.08        9.78        3.05 o   0.6730E-1
  -8   5   3      119.08      125.70        6.05 o   0.1302E-1
  -7   5   3        0.00        0.16        0.83 o   0.7753E+0
  -6   5   3      103.38       99.68        3.74 o   0.1903E-1
  -5   5   3       17.17       22.02        1.09 o   0.4127E-1
  -4   5   3       25.26       25.24        1.13 o   0.4297E-1
  -3   5   3      375.09      336.86        7.33 o   0.1926E-2
  -2   5   3      480.01      456.70       10.55 o   0.1133E-2
  -1   5   3       80.52       88.82        2.51 o   0.2004E-1
   0   5   3       35.15       37.30        1.58 o   0.3728E-1
   1   5   3       27.40       29.02        1.30 o   0.4076E-1
   2   5   3      105.12      102.19        3.15 o   0.1860E-1
   3   5   3      155.77      156.45        3.36 o   0.9673E-2
   4   5   3       37.22       36.36        1.45 o   0.3862E-1
   5   5   3      102.51       96.25        3.30 o   0.1930E-1
   6   5   3        3.88        5.45        1.11 o   0.1624E+0
   7   5   3        8.35        8.45        2.35 o   0.8825E-1
   8   5   3        7.89       10.90        3.12 o   0.6089E-1
  -6   6   3       80.32       83.87        7.22 o   0.2277E-1
  -5   6   3       44.31       51.08        4.63 o   0.3085E-1
  -4   6   3       16.17       18.67        2.39 o   0.4570E-1
  -3   6   3        2.67        4.11        1.30 o   0.3008E+0
  -2   6   3       36.55       42.37        2.29 o   0.3444E-1
  -1   6   3       71.90       70.37        4.38 o   0.2791E-1
   0   6   3      356.58      341.94       15.42 o   0.2040E-2
   1   6   3       72.64       74.99        4.36 o   0.2603E-1
   2   6   3        4.74        6.05        1.02 o   0.1345E+0
   3   6   3       55.67       59.30        2.73 o   0.3006E-1
   4   6   3        1.00        1.41        3.06 o   0.7920E+0
   5   6   3      121.35      119.87        9.62 o   0.1514E-1
 -12   0   4       37.02       46.46        4.95 o   0.3070E-1
 -11   0   4       58.94       69.42        3.47 o   0.2490E-1
 -10   0   4       45.44       42.24        2.27 o   0.3579E-1
  -9   0   4      360.46      334.76       10.69 o   0.2047E-2
  -8   0   4      360.46      383.34        8.55 o   0.1602E-2
  -7   0   4     2418.27     2357.48       45.44 o   0.6384E-4
  -6   0   4      286.55      260.44        4.68 o   0.3297E-2
  -5   0   4        9.36       14.96        0.53 o   0.4715E-1
  -4   0   4     1414.16     1443.06       23.52 o   0.1438E-3
  -3   0   4      295.23      350.15        4.81 o   0.1712E-2
  -2   0   4     5113.87     5528.71      113.34 o   0.1719E-4
  -1   0   4     5496.24     6175.94      130.04 o   0.1371E-4
   1   0   4      288.68      289.49        4.68 o   0.3057E-2
   2   0   4       18.98       24.93        0.53 o   0.3893E-1
   3   0   4       84.60      102.51        1.74 o   0.1606E-1
   4   0   4     4538.24     4515.23       93.96 o   0.2550E-4
   5   0   4      628.02      643.08       14.57 o   0.6074E-3
   6   0   4      635.64      654.47       16.71 o   0.5829E-3
   7   0   4      474.73      478.49       14.57 o   0.1112E-2
   8   0   4        4.95        3.70        1.20 o   0.4148E+0
   9   0   4      407.77      410.05       14.03 o   0.1476E-2
  10   0   4        6.95        7.19        2.54 o   0.1027E+0
  11   0   4      261.55      257.11       23.26 o   0.3742E-2
 -12   1   4      169.94      165.94       10.77 o   0.8636E-2
 -11   1   4      154.63      135.91        5.23 o   0.1061E-1
 -10   1   4      440.11      407.96        9.88 o   0.1366E-2
  -9   1   4       70.30       73.90        1.72 o   0.2609E-1
  -8   1   4        1.60        0.64        0.43 o   0.7336E+0
  -7   1   4       71.70       69.74        1.43 o   0.2793E-1
  -6   1   4      766.42      790.28        9.21 o   0.4108E-3
  -5   1   4     3313.19     3331.60       40.32 o   0.3949E-4
  -4   1   4     1684.46     1744.83       19.99 o   0.1029E-3
  -3   1   4      399.95      444.92        5.01 o   0.1143E-2
  -2   1   4      786.13      798.76        9.50 o   0.4106E-3
  -1   1   4      155.84      172.37        2.17 o   0.7530E-2
   0   1   4     1180.33     1295.09       15.83 o   0.1579E-3
   1   1   4     8265.88     8673.23      341.61 o   0.1002E-4
   2   1   4     2022.47     2156.87       27.25 o   0.7059E-4
   3   1   4      415.45      455.71        5.63 o   0.1102E-2
   4   1   4      378.70      384.95        5.66 o   0.1689E-2
   5   1   4      382.11      381.55        5.05 o   0.1738E-2
   6   1   4     1152.13     1115.32       16.47 o   0.2171E-3
   7   1   4      655.56      623.91       12.27 o   0.6167E-3
   8   1   4      261.55      258.65        5.75 o   0.3753E-2
   9   1   4      355.18      336.88        9.93 o   0.2078E-2
  10   1   4       72.10       68.32        5.06 o   0.2774E-1
  11   1   4       14.17       17.50        3.30 o   0.4579E-1
 -12   2   4       77.78       81.73        6.43 o   0.2318E-1
 -11   2   4       11.16       14.12        1.20 o   0.5203E-1
 -10   2   4      224.80      218.19        6.07 o   0.5117E-2
  -9   2   4        5.95        6.62        0.76 o   0.1195E+0
  -8   2   4      922.32      855.84       13.20 o   0.3287E-3
  -7   2   4     1022.89      978.15       13.78 o   0.2695E-3
  -6   2   4      196.93      193.40        2.80 o   0.6563E-2
  -5   2   4        5.55        5.31        0.47 o   0.1796E+0
  -4   2   4       93.42      108.38        1.42 o   0.1522E-1
  -3   2   4     1555.89     1569.05       17.54 o   0.1267E-3
  -2   2   4      655.82      702.10        7.37 o   0.4922E-3
  -1   2   4     4588.35     4679.96       73.78 o   0.2403E-4
   0   2   4     1102.75     1134.22       15.47 o   0.2152E-3
   1   2   4       53.79       56.14        1.17 o   0.3234E-1
   2   2   4       36.29       35.22        0.99 o   0.3878E-1
   3   2   4     1153.54     1117.13       19.35 o   0.2169E-3
   4   2   4      570.95      582.32        8.45 o   0.7360E-3
   5   2   4      719.57      720.23       11.73 o   0.5027E-3
   6   2   4     1169.84     1104.54       19.30 o   0.2132E-3
   7   2   4      183.23      182.22        4.26 o   0.7482E-2
   8   2   4      149.29      141.35        4.36 o   0.1103E-1
   9   2   4        2.67        2.43        1.18 o   0.1673E+1
  10   2   4       85.40       82.48        5.66 o   0.2378E-1
  11   2   4      138.13      156.86       14.16 o   0.8277E-2
 -11   3   4      159.38      151.02       11.87 o   0.9807E-2
 -10   3   4       38.89       38.50        2.19 o   0.3835E-1
  -9   3   4      121.82      121.17        3.24 o   0.1484E-1
  -8   3   4        4.88        6.72        0.71 o   0.1124E+0
  -7   3   4       -0.53        0.00        0.41 o   0.7542E+0
  -6   3   4     1334.97     1252.61       19.43 o   0.1695E-3
  -5   3   4      770.49      739.94       11.03 o   0.4524E-3
  -4   3   4       22.52       24.87        0.66 o   0.4152E-1
  -3   3   4     1951.56     1873.90       23.00 o   0.8961E-4
  -2   3   4       33.88       31.77        0.91 o   0.3920E-1
  -1   3   4      287.82      285.19        4.63 o   0.3091E-2
   0   3   4      561.13      591.89        8.54 o   0.6912E-3
   1   3   4      575.57      572.77        8.90 o   0.7749E-3
   2   3   4     2262.23     2188.21       35.81 o   0.7082E-4
   3   3   4       73.78       82.40        1.74 o   0.2220E-1
   4   3   4      418.59      413.80        7.91 o   0.1455E-2
   5   3   4      114.34      114.75        3.20 o   0.1614E-1
   6   3   4       17.84       17.76        1.20 o   0.4836E-1
   7   3   4      383.71      365.04        8.47 o   0.1777E-2
   8   3   4      522.17      504.62       15.60 o   0.9490E-3
   9   3   4       87.81       77.92        5.56 o   0.2292E-1
  10   3   4        8.02       15.40        2.57 o   0.4515E-1
 -10   4   4       17.04       24.14        2.06 o   0.3838E-1
  -9   4   4      147.68      143.74        5.86 o   0.1109E-1
  -8   4   4      270.64      263.14        9.58 o   0.3536E-2
  -7   4   4       77.78       77.53        2.46 o   0.2610E-1
  -6   4   4      265.16      253.83        6.34 o   0.3715E-2
  -5   4   4       67.96       64.17        1.99 o   0.2902E-1
  -4   4   4      221.53      223.32        3.97 o   0.5036E-2
  -3   4   4      693.24      650.59       10.23 o   0.5578E-3
  -2   4   4        5.48        4.83        0.54 o   0.2528E+0
  -1   4   4     1060.92     1017.84       20.38 o   0.2521E-3
   0   4   4     1099.01     1060.59       19.97 o   0.2360E-3
   1   4   4       10.02       10.42        0.84 o   0.6740E-1
   2   4   4      163.19      162.28        3.80 o   0.9246E-2
   3   4   4       30.07       28.19        1.20 o   0.4051E-1
   4   4   4      187.71      182.17        4.55 o   0.7254E-2
   5   4   4      724.45      685.22       14.64 o   0.5108E-3
   6   4   4      269.31      266.50        7.10 o   0.3532E-2
   7   4   4       18.58       21.79        1.76 o   0.4249E-1
   8   4   4       10.96       15.64        1.86 o   0.4632E-1
   9   4   4        0.94        1.40        1.74 o   0.1184E+1
  -8   5   4        3.41        7.55        1.39 o   0.8945E-1
  -7   5   4       22.85       26.05        1.65 o   0.4071E-1
  -6   5   4      132.58      136.61        4.11 o   0.1182E-1
  -5   5   4      217.92      218.92        5.26 o   0.5197E-2
  -4   5   4      226.34      199.15        4.92 o   0.5322E-2
  -3   5   4       35.62       34.96        1.39 o   0.3934E-1
  -2   5   4      111.26      117.41        3.18 o   0.1472E-1
  -1   5   4       38.83       37.35        1.75 o   0.3818E-1
   0   5   4      200.81      200.82        5.07 o   0.6269E-2
   1   5   4      249.46      247.75        5.47 o   0.4109E-2
   2   5   4      218.59      207.58        4.99 o   0.5473E-2
   3   5   4      194.39      186.86        4.54 o   0.6824E-2
   4   5   4        9.96       14.66        1.00 o   0.4898E-1
   5   5   4       10.96       17.40        1.38 o   0.4344E-1
   6   5   4      123.43      126.89        5.89 o   0.1316E-1
   7   5   4       53.93       52.71        4.53 o   0.3368E-1
  -6   6   4       -0.27        4.22        2.20 o   0.2723E+0
  -5   6   4       -1.27        0.10        4.26 o   0.7785E+0
  -4   6   4        3.54        5.93        1.28 o   0.1371E+0
  -3   6   4       12.23       14.42        1.42 o   0.5186E-1
  -2   6   4      290.89      280.30       16.17 o   0.3071E-2
  -1   6   4       42.37       46.14        3.12 o   0.3396E-1
   0   6   4       68.63       81.00        3.86 o   0.2123E-1
   1   6   4       11.49       12.39        1.84 o   0.5907E-1
   2   6   4        2.47        1.42        1.17 o   0.7916E+0
   3   6   4       26.06       27.19        2.08 o   0.4116E-1
   4   6   4      140.07      144.62        7.90 o   0.1047E-1
   5   6   4       12.03       20.84        3.11 o   0.3920E-1
 -12   1   5       11.43       19.21        2.22 o   0.4070E-1
 -11   1   5       71.57       76.78        2.62 o   0.2436E-1
 -10   1   5       18.24       17.91        1.04 o   0.4799E-1
  -9   1   5        0.27        0.66        0.45 o   0.7593E+0
  -8   1   5       16.51       16.94        0.76 o   0.4860E-1
  -7   1   5        0.53        0.60        0.37 o   0.7777E+0
  -6   1   5       23.52       24.64        0.76 o   0.4242E-1
  -5   1   5       30.07       32.15        0.66 o   0.3922E-1
  -4   1   5      132.38      134.34        1.70 o   0.1272E-1
  -3   1   5      193.59      193.48        2.32 o   0.6732E-2
  -2   1   5       28.20       23.25        0.57 o   0.4046E-1
  -1   1   5       17.84       16.03        0.47 o   0.4934E-1
   0   1   5      546.56      538.11        6.48 o   0.8618E-3
   1   1   5       65.69       70.11        1.06 o   0.2694E-1
   2   1   5      853.09      871.01       12.69 o   0.3488E-3
   3   1   5      346.09      343.26        4.49 o   0.2135E-2
   4   1   5       29.67       27.61        0.78 o   0.4058E-1
   5   1   5        1.47        0.81        0.45 o   0.7467E+0
   6   1   5        8.55        5.96        0.57 o   0.1414E+0
   7   1   5      182.63      188.85        3.52 o   0.6734E-2
   8   1   5       16.37       20.90        1.04 o   0.4225E-1
   9   1   5       11.16       14.18        1.13 o   0.5172E-1
  10   1   5        2.67        3.94        1.10 o   0.3627E+0
  11   1   5        5.21        5.18        2.84 o   0.1873E+0
 -12   2   5        0.27        2.39        1.59 o   0.1255E+1
 -11   2   5       43.77       48.09        2.26 o   0.3301E-1
 -10   2   5       19.85       20.33        0.95 o   0.4540E-1
  -9   2   5        0.80        0.20        0.49 o   0.7507E+0
  -8   2   5        5.01        4.99        0.52 o   0.2048E+0
  -7   2   5       76.58       72.53        1.57 o   0.2635E-1
  -6   2   5       37.49       40.24        0.99 o   0.3667E-1
  -5   2   5      683.49      675.32        8.32 o   0.5582E-3
  -4   2   5      112.47      105.05        1.70 o   0.1709E-1
  -3   2   5      128.30      129.52        1.85 o   0.1339E-1
  -2   2   5      266.97      259.74        3.26 o   0.3651E-2
  -1   2   5      424.27      460.74        5.35 o   0.1094E-2
   0   2   5      399.55      393.39        5.76 o   0.1603E-2
   1   2   5       81.79       76.06        1.39 o   0.2473E-1
   2   2   5       12.43       18.54        0.91 o   0.4299E-1
   3   2   5      157.64      142.91        3.08 o   0.1022E-1
   4   2   5      592.07      571.13       10.19 o   0.7472E-3
   5   2   5        6.42        6.50        0.75 o   0.1319E+0
   6   2   5        6.28        7.94        0.72 o   0.8846E-1
   7   2   5      195.86      192.57        4.82 o   0.6628E-2
   8   2   5      113.74      110.67        3.41 o   0.1671E-1
   9   2   5       43.70       50.65        3.00 o   0.3134E-1
  10   2   5       17.64       21.68        2.81 o   0.4152E-1
 -11   3   5        0.07        0.20        1.62 o   0.7730E+0
 -10   3   5       17.84       21.21        1.52 o   0.4230E-1
  -9   3   5        1.14        1.44        1.23 o   0.1059E+1
  -8   3   5       79.99       87.54        2.04 o   0.2075E-1
  -7   3   5        3.74        2.84        0.57 o   0.1109E+1
  -6   3   5       41.70       42.30        1.28 o   0.3700E-1
  -5   3   5      183.57      181.08        2.93 o   0.7480E-2
  -4   3   5      147.28      150.98        2.23 o   0.1023E-1
  -3   3   5       47.25       54.59        0.95 o   0.3012E-1
  -2   3   5      194.53      211.47        3.36 o   0.5149E-2
  -1   3   5       30.47       36.26        1.09 o   0.3570E-1
   0   3   5      166.06      162.80        3.12 o   0.9037E-2
   1   3   5     1325.61     1308.55       19.39 o   0.1693E-3
   2   3   5        9.09        9.67        0.66 o   0.7445E-1
   3   3   5       45.04       46.22        1.41 o   0.3565E-1
   4   3   5       45.31       42.58        2.77 o   0.3589E-1
   5   3   5       30.87       27.30        1.49 o   0.3969E-1
   6   3   5      241.71      236.72        6.16 o   0.4421E-2
   7   3   5       97.90      102.84        2.96 o   0.1770E-1
   8   3   5       34.62       36.31        2.25 o   0.3826E-1
   9   3   5        7.15        9.48        1.95 o   0.7340E-1
  10   3   5       -2.54        1.68        2.18 o   0.2248E+1
 -10   4   5       13.63       22.90        2.60 o   0.3730E-1
  -9   4   5       15.04       17.02        1.52 o   0.4695E-1
  -8   4   5       50.65       54.73        2.38 o   0.3162E-1
  -7   4   5        4.41        5.50        0.80 o   0.1623E+0
  -6   4   5        9.09        8.44        0.90 o   0.8593E-1
  -5   4   5       41.70       44.41        1.33 o   0.3505E-1
  -4   4   5      805.11      759.23       13.87 o   0.4197E-3
  -3   4   5       60.74       54.52        1.48 o   0.3077E-1
  -2   4   5       37.62       40.92        1.34 o   0.3600E-1
  -1   4   5      161.85      155.39        4.12 o   0.9562E-2
   0   4   5      118.95      118.81        3.21 o   0.1555E-1
   1   4   5      116.94      114.90        2.54 o   0.1603E-1
   2   4   5      120.22      115.99        2.99 o   0.1547E-1
   3   4   5      460.29      414.84        9.29 o   0.1274E-2
   4   4   5       22.32       21.31        1.02 o   0.4443E-1
   5   4   5      137.86      136.32        4.28 o   0.1235E-1
   6   4   5      161.58      158.90        5.05 o   0.9452E-2
   7   4   5       63.75       66.56        4.54 o   0.2797E-1
   8   4   5        6.62       12.20        2.06 o   0.5485E-1
   9   4   5       47.85       62.38        5.59 o   0.2490E-1
  -8   5   5        7.35       16.72        1.47 o   0.4136E-1
  -7   5   5       35.28       34.88        2.22 o   0.3942E-1
  -6   5   5      362.33      334.44       12.22 o   0.2029E-2
  -5   5   5       76.05       73.61        2.32 o   0.2659E-1
  -4   5   5        7.62        9.04        0.78 o   0.7630E-1
  -3   5   5       73.44       80.62        2.53 o   0.2252E-1
  -2   5   5       21.18       23.16        1.32 o   0.4265E-1
  -1   5   5      303.45      276.66        8.55 o   0.2920E-2
   0   5   5       86.74       85.96        3.31 o   0.2339E-1
   1   5   5      318.82      299.10        8.51 o   0.2610E-2
   2   5   5       79.79       79.26        2.45 o   0.2547E-1
   3   5   5       74.18       75.68        2.51 o   0.2541E-1
   4   5   5       78.72       75.80        3.41 o   0.2576E-1
   5   5   5       56.87       60.81        3.21 o   0.2921E-1
   6   5   5       47.11       46.23        4.21 o   0.3583E-1
   7   5   5       81.99       82.72        7.48 o   0.2440E-1
  -5   6   5       28.47       32.22        3.62 o   0.3825E-1
  -4   6   5      179.76      172.67        7.51 o   0.7864E-2
  -3   6   5      113.47      113.69        6.26 o   0.1615E-1
  -2   6   5       45.24       48.96        3.00 o   0.3350E-1
  -1   6   5       64.95       68.77        3.88 o   0.2735E-1
   0   6   5       59.88       60.39        3.80 o   0.3122E-1
   1   6   5       13.70       18.14        1.99 o   0.4420E-1
   2   6   5      180.03      177.58       11.99 o   0.7742E-2
   3   6   5      153.50      147.79        7.50 o   0.1043E-1
   4   6   5       63.22       74.09        4.41 o   0.2334E-1
 -12   0   6      134.99      129.32        9.62 o   0.1295E-1
 -11   0   6      124.96      120.22        5.48 o   0.1462E-1
 -10   0   6       29.27       26.72        1.74 o   0.4066E-1
  -9   0   6       -0.53        0.35        0.69 o   0.7742E+0
  -8   0   6       70.83       63.63        2.41 o   0.2774E-1
  -7   0   6       76.31       82.84        2.27 o   0.2247E-1
  -6   0   6      245.11      254.19        4.14 o   0.3807E-2
  -5   0   6      404.03      415.46        6.68 o   0.1449E-2
  -4   0   6      474.86      506.40        7.62 o   0.9223E-3
  -3   0   6        6.15        8.24        0.40 o   0.8800E-1
  -2   0   6      806.71      782.54       12.03 o   0.4139E-3
  -1   0   6     1564.51     1617.90       25.66 o   0.1165E-3
   0   0   6       10.69       12.51        0.40 o   0.5800E-1
   1   0   6     1081.63     1156.54       15.90 o   0.1982E-3
   2   0   6       65.76       84.12        1.34 o   0.1897E-1
   3   0   6     1622.92     1608.65       26.73 o   0.1205E-3
   4   0   6       79.66       65.88        1.74 o   0.2458E-1
   5   0   6       87.67       83.45        2.00 o   0.2311E-1
   6   0   6       84.73       98.66        2.94 o   0.1745E-1
   7   0   6      100.91       93.83        3.74 o   0.1968E-1
   8   0   6      332.79      318.01       11.36 o   0.2359E-2
   9   0   6      321.70      307.67       11.09 o   0.2523E-2
  10   0   6       93.15      100.07        6.55 o   0.1804E-1
  11   0   6        1.34        1.12        4.81 o   0.7182E+0
 -12   1   6       10.29        8.86        2.41 o   0.7767E-1
 -11   1   6        5.68        6.57        1.06 o   0.1201E+0
 -10   1   6       56.47       59.03        1.81 o   0.3131E-1
  -9   1   6      406.30      390.98        7.63 o   0.1570E-2
  -8   1   6      125.10      110.85        2.49 o   0.1479E-1
  -7   1   6      117.41      114.19        2.15 o   0.1600E-1
  -6   1   6       27.73       23.95        0.71 o   0.4103E-1
  -5   1   6       62.68       55.46        1.04 o   0.3007E-1
  -4   1   6        5.68        7.81        0.38 o   0.9248E-1
  -3   1   6     1161.82     1195.59       13.10 o   0.1962E-3
  -2   1   6     1659.87     1689.86       19.33 o   0.1109E-3
  -1   1   6       60.81       38.09        0.99 o   0.2629E-1
   0   1   6      185.77      196.01        2.32 o   0.6233E-2
   1   1   6     1281.71     1188.88       16.89 o   0.1826E-3
   2   1   6      124.76      133.88        1.80 o   0.1195E-1
   3   1   6      650.88      651.12        8.79 o   0.6088E-3
   4   1   6      448.80      453.64        5.97 o   0.1219E-2
   5   1   6      169.20      175.70        2.65 o   0.7800E-2
   6   1   6      524.18      493.48        8.17 o   0.9588E-3
   7   1   6       75.78       74.12        1.82 o   0.2671E-1
   8   1   6       52.66       51.70        1.75 o   0.3415E-1
   9   1   6       89.41       95.31        3.69 o   0.1938E-1
  10   1   6       89.08       80.83        6.26 o   0.2264E-1
 -11   2   6       85.40       86.68        3.09 o   0.2294E-1
 -10   2   6       63.28       63.27        2.19 o   0.3074E-1
  -9   2   6       -0.07        0.04        0.49 o   0.7805E+0
  -8   2   6       66.09       73.96        1.51 o   0.2449E-1
  -7   2   6      273.58      259.94        4.30 o   0.3518E-2
  -6   2   6        6.08        6.39        0.52 o   0.1343E+0
  -5   2   6      444.25      455.78        5.64 o   0.1195E-2
  -4   2   6      861.24      837.64       11.16 o   0.3660E-3
  -3   2   6        0.94        1.84        0.34 o   0.2141E+1
  -2   2   6       51.32       47.50        0.90 o   0.3387E-1
  -1   2   6       79.66       64.46        1.47 o   0.2441E-1
   0   2   6     1355.68     1358.43       19.05 o   0.1622E-3
   1   2   6       28.94       35.20        0.84 o   0.3584E-1
   2   2   6      685.43      691.06       10.94 o   0.5421E-3
   3   2   6      965.29      926.82       28.17 o   0.2990E-3
   4   2   6        6.95        6.08        0.75 o   0.1378E+0
   5   2   6       43.50       44.66        1.40 o   0.3642E-1
   6   2   6        2.47        2.85        0.78 o   0.1028E+1
   7   2   6      197.67      189.11        4.68 o   0.6623E-2
   8   2   6      175.62      184.29        5.80 o   0.6897E-2
   9   2   6      287.55      264.99       15.48 o   0.3231E-2
  10   2   6       60.41       70.42        5.11 o   0.2450E-1
 -11   3   6        1.14        1.20        2.50 o   0.7171E+0
 -10   3   6      106.19      112.21        4.65 o   0.1544E-1
  -9   3   6      227.67      226.04        7.08 o   0.4925E-2
  -8   3   6       50.12       49.30        1.70 o   0.3496E-1
  -7   3   6        2.61        2.97        0.57 o   0.8392E+0
  -6   3   6      491.03      465.51        7.99 o   0.1087E-2
  -5   3   6      233.49      228.36        3.83 o   0.4717E-2
  -4   3   6       67.09       62.50        1.28 o   0.2910E-1
  -3   3   6      149.82      159.23        2.27 o   0.9140E-2
  -2   3   6      542.55      533.46        7.77 o   0.8737E-3
  -1   3   6      284.54      282.20        4.04 o   0.3162E-2
   0   3   6      157.37      165.71        3.07 o   0.8529E-2
   1   3   6       17.84       16.89        0.87 o   0.4885E-1
   2   3   6        8.69       11.06        0.66 o   0.6259E-1
   3   3   6       37.42       39.20        1.50 o   0.3755E-1
   4   3   6      276.72      259.29        9.22 o   0.3479E-2
   5   3   6     1116.45     1014.92       27.84 o   0.2339E-3
   6   3   6       50.85       49.36        2.12 o   0.3466E-1
   7   3   6      189.05      186.87        5.29 o   0.7054E-2
   8   3   6       60.01       62.94        4.28 o   0.2925E-1
   9   3   6       37.15       41.88        3.71 o   0.3472E-1
 -10   4   6        2.00        0.49        2.46 o   0.7052E+0
  -9   4   6       26.93       35.51        2.28 o   0.3388E-1
  -8   4   6        8.29       10.38        0.99 o   0.6451E-1
  -7   4   6      261.89      262.10        6.70 o   0.3617E-2
  -6   4   6       28.27       26.23        1.18 o   0.4111E-1
  -5   4   6       16.17       16.50        0.95 o   0.5047E-1
  -4   4   6      388.66      374.74        7.15 o   0.1716E-2
  -3   4   6      187.98      189.98        4.54 o   0.6873E-2
  -2   4   6      160.25      161.66        3.99 o   0.9118E-2
  -1   4   6       51.46       54.55        1.99 o   0.3250E-1
   0   4   6       17.71       17.05        1.18 o   0.4875E-1
   1   4   6       52.59       46.62        1.62 o   0.3296E-1
   2   4   6      937.62      885.10       21.19 o   0.3169E-3
   3   4   6      103.91       99.68        2.75 o   0.1892E-1
   4   4   6       29.14       33.98        1.71 o   0.3647E-1
   5   4   6        8.49        9.64        1.11 o   0.7194E-1
   6   4   6        1.34        2.20        2.79 o   0.1472E+1
   7   4   6      261.02      239.23       14.83 o   0.3931E-2
   8   4   6      114.20      110.23        9.33 o   0.1659E-1
  -8   5   6        7.48        6.69        1.70 o   0.1202E+0
  -7   5   6       71.24       72.08        3.69 o   0.2741E-1
  -6   5   6        1.00        0.61        1.65 o   0.7635E+0
  -5   5   6        2.00        0.12        0.69 o   0.6847E+0
  -4   5   6       15.57       13.57        1.37 o   0.5402E-1
  -3   5   6      120.69      117.54        3.47 o   0.1534E-1
  -2   5   6      132.38      132.40        4.16 o   0.1301E-1
  -1   5   6       67.96       63.78        2.55 o   0.2892E-1
   0   5   6       22.32       20.24        1.42 o   0.4442E-1
   1   5   6       16.04       19.55        1.28 o   0.4355E-1
   2   5   6        1.00        2.10        1.57 o   0.2038E+1
   3   5   6       70.63       74.96        2.90 o   0.2529E-1
   4   5   6      113.94      106.36        4.73 o   0.1680E-1
   5   5   6       45.91       37.99        3.66 o   0.3435E-1
   6   5   6       77.58       79.72        5.89 o   0.2423E-1
  -5   6   6       68.16       71.32        5.61 o   0.2673E-1
  -4   6   6       20.31       28.63        2.82 o   0.3609E-1
  -3   6   6        0.07        1.98        1.23 o   0.1786E+1
  -2   6   6       20.25       23.95        2.08 o   0.4056E-1
  -1   6   6       27.00       30.85        2.65 o   0.3832E-1
   0   6   6       24.99       26.06        2.63 o   0.4146E-1
   1   6   6       79.99       96.77        7.15 o   0.1661E-1
   2   6   6        2.21        0.70        1.57 o   0.7000E+0
   3   6   6       68.36       69.89        3.60 o   0.2745E-1
 -12   1   7       20.38       26.74        2.42 o   0.3774E-1
 -11   1   7        1.27        0.79        1.88 o   0.7587E+0
 -10   1   7        1.00        1.79        1.25 o   0.2107E+1
  -9   1   7        0.94        0.77        0.53 o   0.7737E+0
  -8   1   7      117.08      118.03        2.41 o   0.1549E-1
  -7   1   7      148.49      155.52        2.41 o   0.9407E-2
  -6   1   7       36.55       36.59        0.85 o   0.3906E-1
  -5   1   7       19.91       20.15        0.66 o   0.4602E-1
  -4   1   7       20.52       21.54        0.57 o   0.4421E-1
  -3   1   7      879.69      863.61        9.78 o   0.3503E-3
  -2   1   7      448.40      436.29        5.67 o   0.1284E-2
  -1   1   7        2.81        2.73        0.30 o   0.1220E+1
   0   1   7       11.16       12.59        0.39 o   0.5819E-1
   1   1   7        0.67        0.67        0.26 o   0.7827E+0
   2   1   7        4.61        4.88        0.33 o   0.2225E+0
   3   1   7      147.62      144.85        2.34 o   0.1110E-1
   4   1   7       41.70       39.03        0.96 o   0.3693E-1
   5   1   7        6.95        5.52        0.54 o   0.1610E+0
   6   1   7        0.20        0.00        0.34 o   0.7721E+0
   7   1   7        0.74        0.79        0.34 o   0.7786E+0
   8   1   7       16.37       18.83        0.99 o   0.4513E-1
   9   1   7        6.62        9.75        1.09 o   0.6783E-1
  10   1   7       34.88       46.07        4.21 o   0.3013E-1
 -11   2   7        0.53        1.86        0.78 o   0.1950E+1
 -10   2   7        1.94        1.25        0.66 o   0.7498E+0
  -9   2   7       12.50       14.94        0.86 o   0.5057E-1
  -8   2   7      199.34      195.53        3.59 o   0.6427E-2
  -7   2   7       24.66       28.72        0.90 o   0.3870E-1
  -6   2   7       34.62       34.82        0.95 o   0.3935E-1
  -5   2   7      117.01      121.13        1.94 o   0.1463E-1
  -4   2   7      218.59      228.98        3.12 o   0.4589E-2
  -3   2   7       24.66       21.18        0.62 o   0.4269E-1
  -2   2   7       27.93       26.98        0.76 o   0.4151E-1
  -1   2   7        0.74        0.28        0.42 o   0.7587E+0
   0   2   7      483.61      461.38        7.08 o   0.1117E-2
   1   2   7       11.43       16.03        0.72 o   0.4693E-1
   2   2   7       37.29       30.62        1.14 o   0.3666E-1
   3   2   7       51.59       52.12        1.59 o   0.3410E-1
   4   2   7      199.54      197.44        4.26 o   0.6368E-2
   5   2   7      389.39      393.99        7.26 o   0.1595E-2
   6   2   7       21.99       23.35        1.05 o   0.4254E-1
   7   2   7        6.75        9.14        1.06 o   0.7249E-1
   8   2   7        1.07        0.04        1.89 o   0.7283E+0
   9   2   7       18.11       21.18        3.13 o   0.4267E-1
  10   2   7       -3.68        0.22        2.85 o   0.6060E+0
 -11   3   7       26.46       36.10        3.88 o   0.3330E-1
 -10   3   7       13.23       17.85        1.37 o   0.4494E-1
  -9   3   7        7.02        8.65        0.85 o   0.8021E-1
  -8   3   7        1.54        2.50        0.66 o   0.1470E+1
  -7   3   7        1.40        1.93        0.57 o   0.2355E+1
  -6   3   7      180.90      178.98        3.31 o   0.7682E-2
  -5   3   7      107.66      104.38        2.13 o   0.1805E-1
  -4   3   7        2.21        3.77        0.43 o   0.3786E+0
  -3   3   7      142.27      156.30        2.41 o   0.8879E-2
  -2   3   7      167.40      159.49        3.06 o   0.9034E-2
  -1   3   7      152.96      158.41        2.85 o   0.9414E-2
   0   3   7      133.18      130.00        2.49 o   0.1319E-1
   1   3   7        5.21        5.46        0.76 o   0.1844E+0
   2   3   7       62.82       61.78        2.24 o   0.3080E-1
   3   3   7      139.13      144.23        3.56 o   0.1080E-1
   4   3   7       21.79       21.72        1.86 o   0.4448E-1
   5   3   7        7.28        8.53        0.99 o   0.7995E-1
   6   3   7        4.41        3.99        1.12 o   0.3694E+0
   7   3   7        2.34        3.40        1.04 o   0.4646E+0
   8   3   7       49.05       50.76        3.95 o   0.3316E-1
   9   3   7       18.91       22.75        3.26 o   0.4126E-1
  -9   4   7       36.75       41.21        3.05 o   0.3517E-1
  -8   4   7       40.70       41.84        2.00 o   0.3694E-1
  -7   4   7      214.78      222.80        6.63 o   0.4784E-2
  -6   4   7        1.87        1.50        0.52 o   0.1229E+1
  -5   4   7        7.42       10.15        0.62 o   0.6572E-1
  -4   4   7       12.56       13.40        0.96 o   0.5505E-1
  -3   4   7       97.23       99.76        2.51 o   0.1937E-1
  -2   4   7       45.57       45.08        1.52 o   0.3639E-1
  -1   4   7      431.02      429.85       10.55 o   0.1361E-2
   0   4   7        9.62        9.72        0.90 o   0.7557E-1
   1   4   7        3.94        7.37        0.76 o   0.9826E-1
   2   4   7       16.37       16.77        1.10 o   0.4869E-1
   3   4   7       22.32       27.09        1.44 o   0.3927E-1
   4   4   7      382.51      382.49       11.45 o   0.1702E-2
   5   4   7        0.60        0.31        0.86 o   0.7633E+0
   6   4   7       63.02       58.12        4.06 o   0.3042E-1
   7   4   7       26.86       25.60        3.38 o   0.4199E-1
   8   4   7        6.21        0.40        3.11 o   0.4986E+0
  -7   5   7       17.31       17.48        2.38 o   0.4882E-1
  -6   5   7       46.11       50.76        3.03 o   0.3238E-1
  -5   5   7       54.60       62.04        3.73 o   0.2791E-1
  -4   5   7      193.46      171.40        6.14 o   0.7128E-2
  -3   5   7       27.73       22.41        1.63 o   0.4060E-1
  -2   5   7       21.52       24.91        1.42 o   0.4066E-1
  -1   5   7       13.63       17.97        1.47 o   0.4494E-1
   0   5   7        4.68        3.32        1.10 o   0.6565E+0
   1   5   7      229.68      231.26        8.47 o   0.4619E-2
   2   5   7       82.53       82.10        3.32 o   0.2444E-1
   3   5   7        1.74        6.58        1.43 o   0.1025E+0
   4   5   7      181.50      166.50       10.24 o   0.7906E-2
   5   5   7       28.40       30.75        3.12 o   0.3904E-1
   6   5   7       79.79       81.10        6.29 o   0.2430E-1
  -4   6   7       -1.47        0.95        1.87 o   0.7548E+0
  -3   6   7       10.83       14.92        2.36 o   0.4894E-1
  -2   6   7      163.32      170.75       11.12 o   0.7902E-2
  -1   6   7      163.05      157.43        9.26 o   0.9373E-2
   0   6   7        4.41        7.02        2.94 o   0.1058E+0
   1   6   7        3.47        4.94        2.00 o   0.2005E+0
   2   6   7        3.34        8.26        2.14 o   0.7733E-1
 -12   0   8        6.68        7.13        2.41 o   0.1116E+0
 -11   0   8      205.55      186.29       10.16 o   0.6298E-2
 -10   0   8       44.64       44.60        2.81 o   0.3628E-1
  -9   0   8      891.31      802.83       24.06 o   0.3536E-3
  -8   0   8      356.18      357.37       10.16 o   0.1979E-2
  -7   0   8        9.36        8.01        0.94 o   0.8621E-1
  -6   0   8       16.04       15.35        0.94 o   0.5137E-1
  -5   0   8       66.56       66.98        1.74 o   0.2937E-1
  -4   0   8     3448.05     3303.75       52.26 o   0.3727E-4
  -3   0   8      800.43      827.90       11.49 o   0.3767E-3
  -2   0   8      450.00      474.24        7.08 o   0.1073E-2
  -1   0   8     2292.77     2273.15       37.15 o   0.6934E-4
   0   0   8       15.90       13.29        0.80 o   0.5413E-1
   1   0   8      251.26      236.61        4.14 o   0.4201E-2
   2   0   8     2132.66     2058.95       31.81 o   0.7773E-4
   3   0   8      186.31      206.76        3.47 o   0.5332E-2
   4   0   8      948.25      903.79       17.78 o   0.3094E-3
   5   0   8      525.11      514.31        9.89 o   0.9308E-3
   6   0   8      289.22      279.96        7.08 o   0.3118E-2
   7   0   8      257.95      253.28        9.22 o   0.3860E-2
   8   0   8       73.24       65.16        3.61 o   0.2696E-1
   9   0   8      155.30      148.57        6.82 o   0.1025E-1
  10   0   8       73.24       88.28       10.16 o   0.1845E-1
 -12   1   8      136.52      153.25       12.37 o   0.8512E-2
 -11   1   8       88.28       85.44        3.74 o   0.2295E-1
 -10   1   8       14.23       14.72        1.09 o   0.5267E-1
  -9   1   8       36.22       35.45        1.33 o   0.3902E-1
  -8   1   8       27.80       29.60        1.04 o   0.4015E-1
  -7   1   8      479.94      460.20        6.90 o   0.1129E-2
  -6   1   8     2372.30     2251.72       30.19 o   0.6570E-4
  -5   1   8      204.82      205.56        2.60 o   0.5950E-2
  -4   1   8      115.34      128.39        1.61 o   0.1232E-1
  -3   1   8       63.95       61.72        1.04 o   0.3037E-1
  -2   1   8       67.49       76.23        1.18 o   0.2394E-1
  -1   1   8     1878.92     1817.30       20.83 o   0.9523E-4
   0   1   8     1641.09     1592.89       17.35 o   0.1188E-3
   1   1   8     1451.38     1499.23       14.75 o   0.1320E-3
   2   1   8      145.75      153.98        1.93 o   0.9682E-2
   3   1   8      109.06      116.70        2.06 o   0.1480E-1
   4   1   8        8.29        8.87        0.60 o   0.8200E-1
   5   1   8      531.33      499.71        7.51 o   0.9328E-3
   6   1   8      462.10      435.26        8.27 o   0.1232E-2
   7   1   8      399.95      378.67        8.39 o   0.1638E-2
   8   1   8      207.69      201.48        7.21 o   0.5970E-2
   9   1   8       37.56       34.17        3.59 o   0.3787E-1
  10   1   8       16.57       20.36        3.35 o   0.4256E-1
 -11   2   8      139.13      150.79        5.29 o   0.9359E-2
 -10   2   8      199.41      183.21        6.10 o   0.6629E-2
  -9   2   8       58.00       59.07        1.85 o   0.3150E-1
  -8   2   8      600.42      559.57       10.85 o   0.7380E-3
  -7   2   8      209.96      202.78        3.65 o   0.5862E-2
  -6   2   8       87.54       87.89        1.80 o   0.2304E-1
  -5   2   8      295.43      286.09        4.31 o   0.2980E-2
  -4   2   8      447.06      452.91        6.07 o   0.1209E-2
  -3   2   8      905.21      882.14       12.60 o   0.3334E-3
  -2   2   8      967.23      938.77       12.15 o   0.2964E-3
  -1   2   8      568.08      559.05        7.64 o   0.7976E-3
   0   2   8       16.77       16.01        0.78 o   0.5040E-1
   1   2   8      492.77      474.38        7.28 o   0.1072E-2
   2   2   8      216.11      211.92        3.74 o   0.5525E-2
   3   2   8     1240.81     1197.36       23.82 o   0.1908E-3
   4   2   8      351.83      345.51        6.94 o   0.2073E-2
   5   2   8      221.99      227.94        5.51 o   0.4793E-2
   6   2   8      223.60      208.88        5.80 o   0.5288E-2
   7   2   8       30.27       29.77        1.80 o   0.4095E-1
   8   2   8      360.72      351.79       15.26 o   0.1969E-2
   9   2   8        6.68        8.85        2.18 o   0.7834E-1
 -10   3   8       13.30       18.49        1.52 o   0.4300E-1
  -9   3   8        0.20        0.07        0.61 o   0.7788E+0
  -8   3   8      109.26      111.77        2.84 o   0.1638E-1
  -7   3   8      347.76      325.28        7.09 o   0.2188E-2
  -6   3   8      272.05      265.48        5.06 o   0.3495E-2
  -5   3   8      758.93      725.89       13.28 o   0.4650E-3
  -4   3   8        5.55        4.69        0.48 o   0.2383E+0
  -3   3   8       62.21       54.34        1.37 o   0.3006E-1
  -2   3   8      420.13      398.50        7.52 o   0.1482E-2
  -1   3   8      176.42      178.22        3.84 o   0.7853E-2
   0   3   8      682.89      672.31       12.21 o   0.5604E-3
   1   3   8     1109.97     1066.71       19.93 o   0.2322E-3
   2   3   8      267.30      276.74        6.84 o   0.3170E-2
   3   3   8      196.73      181.50        5.04 o   0.6794E-2
   4   3   8       49.78       51.73        2.14 o   0.3331E-1
   5   3   8       65.56       71.46        3.92 o   0.2601E-1
   6   3   8      822.82      765.84       27.67 o   0.4045E-3
   7   3   8      128.10      130.83        6.51 o   0.1305E-1
   8   3   8      121.42      119.75        8.18 o   0.1512E-1
  -9   4   8       25.73       35.65        2.35 o   0.3349E-1
  -8   4   8      143.87      145.62        6.10 o   0.1070E-1
  -7   4   8       59.27       60.63        2.27 o   0.3072E-1
  -6   4   8        0.07        0.58        0.50 o   0.7499E+0
  -5   4   8      246.32      241.51        5.48 o   0.4241E-2
  -4   4   8      299.44      278.15        6.66 o   0.2975E-2
  -3   4   8      101.04      107.09        2.69 o   0.1674E-1
  -2   4   8      325.10      313.60        8.55 o   0.2458E-2
  -1   4   8      546.36      523.96       12.10 o   0.8736E-3
   0   4   8       12.83       12.24        1.04 o   0.5983E-1
   1   4   8      322.63      309.21        6.97 o   0.2502E-2
   2   4   8        6.21        6.46        1.14 o   0.1351E+0
   3   4   8      362.73      356.69        9.20 o   0.1942E-2
   4   4   8      385.78      385.77       19.18 o   0.1654E-2
   5   4   8       99.70       95.63        4.55 o   0.1994E-1
   6   4   8        0.00        1.23        1.40 o   0.7220E+0
   7   4   8        2.67        0.76        2.10 o   0.6842E+0
  -7   5   8       25.79       35.54        3.47 o   0.3365E-1
  -6   5   8      243.11      245.18       14.03 o   0.4042E-2
  -5   5   8       50.12       55.97        3.26 o   0.3011E-1
  -4   5   8       60.28       60.76        3.68 o   0.3115E-1
  -3   5   8        6.21        7.66        1.19 o   0.9640E-1
  -2   5   8       33.55       29.91        2.19 o   0.3888E-1
  -1   5   8       56.20       57.45        2.97 o   0.3177E-1
   0   5   8      288.82      296.60       12.63 o   0.2769E-2
   1   5   8      312.61      298.96       16.03 o   0.2671E-2
   2   5   8        1.40        2.09        1.00 o   0.2174E+1
   3   5   8       11.63       15.65        1.87 o   0.4797E-1
   4   5   8       -0.67        0.42        1.04 o   0.7592E+0
   5   5   8       54.40       63.49        5.20 o   0.2680E-1
  -3   6   8       55.73       61.83        4.81 o   0.2820E-1
  -2   6   8       49.32       55.87        4.81 o   0.3011E-1
  -1   6   8       26.06       33.61        2.81 o   0.3489E-1
   0   6   8       -0.94        0.13        1.73 o   0.7755E+0
   1   6   8        2.67        0.75        2.41 o   0.6817E+0
 -11   1   9       27.53       33.52        1.85 o   0.3612E-1
 -10   1   9       60.88       64.81        2.33 o   0.2833E-1
  -9   1   9       17.17       19.10        1.06 o   0.4557E-1
  -8   1   9      111.00      115.14        2.70 o   0.1558E-1
  -7   1   9      108.26      112.86        2.13 o   0.1588E-1
  -6   1   9      118.15      117.02        1.99 o   0.1575E-1
  -5   1   9       48.92       49.87        0.99 o   0.3465E-1
  -4   1   9       56.87       53.94        1.04 o   0.3249E-1
  -3   1   9      158.71      151.59        2.41 o   0.9905E-2
  -2   1   9       93.42       99.16        1.47 o   0.1873E-1
  -1   1   9       31.34       26.17        0.71 o   0.3910E-1
   0   1   9      275.79      279.84        3.15 o   0.3199E-2
   1   1   9      318.76      303.66        3.77 o   0.2578E-2
   2   1   9      179.63      174.38        2.61 o   0.7858E-2
   3   1   9        3.01        2.52        0.45 o   0.1381E+1
   4   1   9      134.25      129.50        2.99 o   0.1301E-1
   5   1   9       14.63       15.81        0.90 o   0.5044E-1
   6   1   9       10.49       15.76        0.96 o   0.4601E-1
   7   1   9       50.59       56.14        1.62 o   0.3020E-1
   8   1   9        1.74        3.20        0.85 o   0.6299E+0
   9   1   9        8.02       12.51        2.40 o   0.5358E-1
 -11   2   9        1.74        3.12        1.04 o   0.7195E+0
 -10   2   9        2.61        1.71        0.90 o   0.2135E+1
  -9   2   9       16.31       16.89        1.04 o   0.4903E-1
  -8   2   9       19.91       24.04        0.90 o   0.4033E-1
  -7   2   9      121.89      125.27        2.52 o   0.1369E-1
  -6   2   9       28.73       33.72        0.95 o   0.3664E-1
  -5   2   9      101.24      107.91        1.99 o   0.1652E-1
  -4   2   9       69.50       70.47        1.33 o   0.2793E-1
  -3   2   9      111.00      104.09        1.99 o   0.1740E-1
  -2   2   9        1.67        2.55        0.38 o   0.1553E+1
  -1   2   9       20.65       18.99        0.66 o   0.4580E-1
   0   2   9        8.69        7.84        0.75 o   0.9263E-1
   1   2   9       24.06       25.41        1.02 o   0.4209E-1
   2   2   9      386.85      368.58        5.81 o   0.1744E-2
   3   2   9       88.28       82.04        2.18 o   0.2291E-1
   4   2   9       74.71       78.23        3.41 o   0.2426E-1
   5   2   9      157.44      162.13        4.57 o   0.8741E-2
   6   2   9        6.15       10.01        1.06 o   0.6570E-1
   7   2   9       18.24       21.38        1.82 o   0.4255E-1
   8   2   9      116.34      108.40        7.76 o   0.1630E-1
   9   2   9        2.81        0.17        2.22 o   0.6463E+0
 -10   3   9        6.62       10.59        1.23 o   0.6196E-1
  -9   3   9        9.42       11.87        0.99 o   0.5834E-1
  -8   3   9       26.40       27.43        1.28 o   0.4109E-1
  -7   3   9       19.98       23.99        0.99 o   0.4071E-1
  -6   3   9       85.54       86.99        1.99 o   0.2250E-1
  -5   3   9       19.85       21.05        0.72 o   0.4436E-1
  -4   3   9       22.79       23.44        0.72 o   0.4336E-1
  -3   3   9       70.03       75.12        1.97 o   0.2513E-1
  -2   3   9       26.73       32.76        1.17 o   0.3632E-1
  -1   3   9      112.33      101.32        2.82 o   0.1717E-1
   0   3   9      274.32      274.50        5.51 o   0.3349E-2
   1   3   9       61.48       69.72        1.76 o   0.2551E-1
   2   3   9       32.34       35.01        1.82 o   0.3756E-1
   3   3   9        9.02        8.92        1.30 o   0.8275E-1
   4   3   9       13.50       14.20        1.42 o   0.5387E-1
   5   3   9      212.24      206.23        5.21 o   0.5715E-2
   6   3   9       63.22       65.43        3.72 o   0.2894E-1
   7   3   9        2.81        5.43        1.75 o   0.1645E+0
   8   3   9       22.59       29.67        3.86 o   0.3650E-1
  -9   4   9       11.09       12.00        2.39 o   0.5921E-1
  -8   4   9        0.87        1.33        0.94 o   0.7884E+0
  -7   4   9       10.89       13.68        1.19 o   0.5203E-1
  -6   4   9       75.98       77.99        2.56 o   0.2509E-1
  -5   4   9       74.04       71.76        2.63 o   0.2723E-1
  -4   4   9      235.56      230.64        5.71 o   0.4635E-2
  -3   4   9       30.54       28.80        1.24 o   0.4038E-1
  -2   4   9        2.27        2.56        0.63 o   0.1399E+1
  -1   4   9       46.04       49.38        2.30 o   0.3346E-1
   0   4   9       44.64       50.77        2.28 o   0.3147E-1
   1   4   9      262.69      253.18        9.22 o   0.3783E-2
   2   4   9      138.66      126.80        4.06 o   0.1259E-1
   3   4   9       96.23      101.89        5.42 o   0.1794E-1
   4   4   9       73.64       75.88        3.21 o   0.2561E-1
   5   4   9        5.55        6.24        1.74 o   0.1341E+0
   6   4   9       11.63       13.64        2.58 o   0.5388E-1
  -6   5   9       64.29       68.73        5.08 o   0.2703E-1
  -5   5   9        3.47        6.28        2.27 o   0.1199E+0
  -4   5   9       -0.33        0.01        1.58 o   0.7823E+0
  -3   5   9       96.09       94.23        7.00 o   0.2079E-1
  -2   5   9      103.04      101.99        7.76 o   0.1904E-1
  -1   5   9      132.31      119.43        6.28 o   0.1356E-1
   0   5   9       47.65       43.43        3.10 o   0.3486E-1
   1   5   9      317.69      298.47       15.37 o   0.2616E-2
   2   5   9       11.09       12.65        2.41 o   0.5685E-1
   3   5   9       88.08       96.45        5.61 o   0.1855E-1
   4   5   9       38.89       43.82        3.34 o   0.3393E-1
 -11   0  10        4.01        4.93        1.60 o   0.2169E+0
 -10   0  10       62.41       72.81        3.34 o   0.2398E-1
  -9   0  10       53.99       50.61        2.81 o   0.3335E-1
  -8   0  10      348.29      319.27        9.22 o   0.2204E-2
  -7   0  10      345.49      315.82        9.36 o   0.2252E-2
  -6   0  10       19.11       20.89        1.07 o   0.4460E-1
  -5   0  10       28.87       28.55        1.07 o   0.4137E-1
  -4   0  10      521.24      485.89        9.36 o   0.9735E-3
  -3   0  10       74.98       70.99        1.87 o   0.2682E-1
  -2   0  10      148.49      146.90        3.21 o   0.1093E-1
  -1   0  10     1054.50     1021.69       18.58 o   0.2537E-3
   0   0  10       13.37        9.90        0.80 o   0.6646E-1
   1   0  10      305.26      294.63        5.21 o   0.2798E-2
   2   0  10     1690.41     1598.51       28.33 o   0.1135E-3
   3   0  10       67.63       68.73        1.87 o   0.2798E-1
   4   0  10      237.23      231.90        5.48 o   0.4583E-2
   5   0  10        4.68        3.40        0.80 o   0.6446E+0
   6   0  10      121.22      117.98        3.61 o   0.1522E-1
   7   0  10      616.53      585.92       27.80 o   0.6915E-3
   8   0  10       71.10       65.77        4.95 o   0.2792E-1
   9   0  10       73.37       80.72       10.02 o   0.2271E-1
 -11   1  10        8.69       13.53        1.52 o   0.5120E-1
 -10   1  10      214.78      208.50        7.52 o   0.5596E-2
  -9   1  10      146.82      141.51        4.42 o   0.1124E-1
  -8   1  10       13.97       17.23        0.80 o   0.4593E-1
  -7   1  10       23.86       26.10        0.90 o   0.4112E-1
  -6   1  10        1.80        2.01        0.43 o   0.2448E+1
  -5   1  10      143.07      137.86        2.27 o   0.1179E-1
  -4   1  10      235.83      224.48        3.22 o   0.4736E-2
  -3   1  10      701.40      668.90        8.81 o   0.5414E-3
  -2   1  10       52.06       59.49        1.04 o   0.2878E-1
  -1   1  10       47.51       52.24        0.95 o   0.3228E-1
   0   1  10       60.08       58.36        0.99 o   0.3170E-1
   1   1  10       37.36       38.33        0.82 o   0.3802E-1
   2   1  10      515.76      490.16        6.84 o   0.9844E-3
   3   1  10      111.00      104.36        2.08 o   0.1740E-1
   4   1  10      801.77      740.96       14.68 o   0.4268E-3
   5   1  10      122.89      116.45        3.44 o   0.1501E-1
   6   1  10        2.47        2.21        0.75 o   0.2184E+1
   7   1  10        4.61        6.90        1.12 o   0.1069E+0
   8   1  10       13.97       16.24        1.72 o   0.4797E-1
 -10   2  10       18.24       21.18        1.56 o   0.4278E-1
  -9   2  10      120.89      121.60        3.73 o   0.1464E-1
  -8   2  10      129.57      141.56        3.33 o   0.1051E-1
  -7   2  10       41.10       38.18        1.28 o   0.3699E-1
  -6   2  10       61.15       60.60        1.52 o   0.3143E-1
  -5   2  10      435.97      406.58        6.78 o   0.1391E-2
  -4   2  10        5.55        7.37        0.52 o   0.9952E-1
  -3   2  10       36.09       36.54        1.00 o   0.3868E-1
  -2   2  10       90.95       84.81        1.71 o   0.2219E-1
  -1   2  10      127.50      122.08        2.17 o   0.1419E-1
   0   2  10      612.19      583.62        8.71 o   0.7019E-3
   1   2  10      126.30      120.59        2.60 o   0.1442E-1
   2   2  10      166.60      160.48        3.41 o   0.9070E-2
   3   2  10      189.52      189.96        4.37 o   0.6811E-2
   4   2  10      162.45      152.29        4.93 o   0.9580E-2
   5   2  10      135.79      131.41        4.65 o   0.1278E-1
   6   2  10       85.14       81.47        3.60 o   0.2385E-1
   7   2  10      152.50      143.51        6.67 o   0.1065E-1
   8   2  10      176.35      173.59       15.18 o   0.8040E-2
  -9   3  10       29.47       31.41        1.81 o   0.3941E-1
  -8   3  10       57.47       59.62        2.25 o   0.3077E-1
  -7   3  10        8.09       10.75        0.76 o   0.6262E-1
  -6   3  10       19.58       19.48        0.82 o   0.4640E-1
  -5   3  10       11.36       12.80        0.63 o   0.5689E-1
  -4   3  10      191.45      179.20        4.47 o   0.7132E-2
  -3   3  10      291.16      272.08        5.71 o   0.3138E-2
  -2   3  10      340.54      353.44        7.90 o   0.1904E-2
  -1   3  10       24.86       28.90        1.15 o   0.3842E-1
   0   3  10       22.79       25.08        1.23 o   0.4143E-1
   1   3  10        0.53        0.02        0.60 o   0.7550E+0
   2   3  10      101.04      103.09        2.72 o   0.1840E-1
   3   3  10      666.05      616.69       19.05 o   0.6059E-3
   4   3  10       48.18       47.07        3.63 o   0.3547E-1
   5   3  10      133.72      131.10        7.44 o   0.1303E-1
   6   3  10       -0.94        0.10        1.47 o   0.7774E+0
   7   3  10       24.06       29.46        3.44 o   0.3746E-1
  -8   4  10       46.51       48.52        4.40 o   0.3419E-1
  -7   4  10       50.79       57.34        4.30 o   0.2964E-1
  -6   4  10       14.23       14.01        1.28 o   0.5484E-1
  -5   4  10      149.09      148.73        4.39 o   0.1068E-1
  -4   4  10        5.08        9.70        1.17 o   0.6889E-1
  -3   4  10       13.37       13.75        1.26 o   0.5517E-1
  -2   4  10       47.91       58.08        2.36 o   0.2804E-1
  -1   4  10       58.34       54.88        2.78 o   0.3200E-1
   0   4  10      190.59      176.90        6.93 o   0.7197E-2
   1   4  10       95.49       96.98        5.04 o   0.2010E-1
   2   4  10       81.93       82.80        4.37 o   0.2418E-1
   3   4  10        3.47        6.68        1.07 o   0.1078E+0
   4   4  10       18.98       21.68        2.00 o   0.4260E-1
   5   4  10       15.24       20.33        1.87 o   0.4210E-1
   6   4  10      130.11      127.09       11.95 o   0.1361E-1
  -5   5  10       27.00       24.30        3.34 o   0.4157E-1
  -4   5  10        0.13        0.12        1.39 o   0.7775E+0
  -3   5  10      314.21      276.85       15.37 o   0.2770E-2
  -2   5  10       34.75       36.55        2.94 o   0.3799E-1
  -1   5  10        7.22        7.55        1.74 o   0.9671E-1
   0   5  10        9.76       11.43        2.27 o   0.6062E-1
   1   5  10       -1.47        0.04        2.14 o   0.7068E+0
   2   5  10      112.93      104.16        7.08 o   0.1700E-1
   3   5  10       49.45       52.66        4.68 o   0.3253E-1
 -10   1  11       46.78       52.13        2.32 o   0.3130E-1
  -9   1  11       -0.74        0.83        0.74 o   0.7788E+0
  -8   1  11       39.43       42.45        1.37 o   0.3560E-1
  -7   1  11       13.16       14.76        0.71 o   0.5152E-1
  -6   1  11       19.58       22.30        0.80 o   0.4226E-1
  -5   1  11       15.90       15.17        0.66 o   0.5166E-1
  -4   1  11       44.64       48.42        1.18 o   0.3353E-1
  -3   1  11        0.74        0.99        0.31 o   0.7695E+0
  -2   1  11      128.71      128.00        2.32 o   0.1379E-1
  -1   1  11       24.73       27.48        0.76 o   0.3983E-1
   0   1  11       41.16       43.17        0.99 o   0.3585E-1
   1   1  11      548.37      532.22        7.06 o   0.8591E-3
   2   1  11      105.58      105.77        1.97 o   0.1811E-1
   3   1  11        2.61        3.22        0.54 o   0.6442E+0
   4   1  11       22.45       28.59        1.08 o   0.3734E-1
   5   1  11        7.95       10.17        0.99 o   0.6657E-1
   6   1  11       77.65       83.67        3.32 o   0.2217E-1
   7   1  11        0.60        0.67        1.08 o   0.7491E+0
   8   1  11        0.60        0.04        1.76 o   0.7803E+0
 -10   2  11        7.08        9.83        1.38 o   0.6864E-1
  -9   2  11        0.87        0.08        0.82 o   0.7412E+0
  -8   2  11       35.75       41.16        1.61 o   0.3455E-1
  -7   2  11       29.14       27.39        1.13 o   0.4099E-1
  -6   2  11       62.01       61.55        1.56 o   0.3118E-1
  -5   2  11        0.13        0.96        0.34 o   0.7367E+0
  -4   2  11       42.17       48.54        1.24 o   0.3228E-1
  -3   2  11        7.22       11.96        0.48 o   0.5501E-1
  -2   2  11      197.80      197.51        3.29 o   0.6419E-2
  -1   2  11       17.44       22.26        0.69 o   0.4083E-1
   0   2  11       26.46       32.36        1.23 o   0.3660E-1
   1   2  11       18.11       20.75        1.02 o   0.4368E-1
   2   2  11       77.18       91.50        2.12 o   0.1824E-1
   3   2  11       92.02       97.26        2.57 o   0.1908E-1
   4   2  11       38.02       43.57        1.64 o   0.3387E-1
   5   2  11        0.53        0.26        0.58 o   0.7680E+0
   6   2  11        3.61        5.77        1.27 o   0.1434E+0
   7   2  11        0.33        2.02        1.25 o   0.1841E+1
  -9   3  11        5.68        7.62        1.61 o   0.9443E-1
  -8   3  11        6.95        6.62        1.20 o   0.1220E+0
  -7   3  11       35.95       37.68        1.61 o   0.3765E-1
  -6   3  11       38.83       44.85        1.38 o   0.3340E-1
  -5   3  11       20.18       18.74        0.86 o   0.4620E-1
  -4   3  11        8.95        7.04        0.99 o   0.1084E+0
  -3   3  11        5.08        7.50        0.78 o   0.9483E-1
  -2   3  11        1.34        3.49        1.99 o   0.5523E+0
  -1   3  11       45.57       49.58        1.77 o   0.3310E-1
   0   3  11       57.47       54.72        2.18 o   0.3236E-1
   1   3  11        7.55        8.98        0.87 o   0.7798E-1
   2   3  11       15.57       21.70        1.08 o   0.4050E-1
   3   3  11       12.56       14.94        1.65 o   0.4975E-1
   4   3  11        0.67        1.30        1.42 o   0.7129E+0
   5   3  11        2.54        4.59        0.67 o   0.2237E+0
   6   3  11       10.29       17.18        2.14 o   0.4359E-1
  -7   4  11        0.00        0.07        2.01 o   0.7789E+0
  -6   4  11        4.48        5.78        1.79 o   0.1490E+0
  -5   4  11       74.84       72.61        4.90 o   0.2698E-1
  -4   4  11        0.40        0.62        1.01 o   0.7514E+0
  -3   4  11       70.23       77.45        3.54 o   0.2364E-1
  -2   4  11       70.77       67.55        2.90 o   0.2818E-1
  -1   4  11       45.84       52.66        3.47 o   0.3075E-1
   0   4  11        4.08        3.38        1.90 o   0.5981E+0
   1   4  11        0.33        1.10        1.72 o   0.7271E+0
   2   4  11        6.82        8.55        1.60 o   0.8124E-1
   3   4  11        3.07        2.63        2.14 o   0.1304E+1
   4   4  11       74.58       88.01        4.14 o   0.1927E-1
   5   4  11       16.84       23.00        2.67 o   0.3953E-1
  -4   5  11       21.12       20.39        2.94 o   0.4533E-1
  -3   5  11       17.37       20.63        2.67 o   0.4263E-1
  -2   5  11        9.76        7.57        1.87 o   0.9402E-1
  -1   5  11       59.34       71.05        4.54 o   0.2392E-1
   0   5  11       71.90       73.02        6.55 o   0.2680E-1
   1   5  11        1.47        2.98        2.41 o   0.8536E+0
   2   5  11       30.07       39.18        4.01 o   0.3281E-1
 -10   0  12      118.55      119.40        6.95 o   0.1495E-1
  -9   0  12       35.02       40.44        2.67 o   0.3484E-1
  -8   0  12       40.23       41.40        2.41 o   0.3666E-1
  -7   0  12       13.10       18.86        1.07 o   0.4290E-1
  -6   0  12      196.47      187.56        5.21 o   0.6701E-2
  -5   0  12     1173.45     1090.23       27.53 o   0.2127E-3
  -4   0  12      524.44      491.51       12.70 o   0.9598E-3
  -3   0  12       49.85       47.85        1.74 o   0.3464E-1
  -2   0  12      238.70      223.00        5.75 o   0.4662E-2
  -1   0  12      437.04      410.37        9.36 o   0.1374E-2
   0   0  12     2078.00     1892.67       39.96 o   0.8097E-4
   1   0  12      355.11      335.69        8.15 o   0.2085E-2
   2   0  12      185.37      170.31        4.54 o   0.7636E-2
   3   0  12      509.21      473.10       14.57 o   0.1022E-2
   4   0  12      265.43      260.71        8.02 o   0.3643E-2
   5   0  12        1.47        0.49        0.94 o   0.7317E+0
   6   0  12       61.35       65.90        3.34 o   0.2731E-1
   7   0  12      163.45      167.81       13.90 o   0.8354E-2
 -10   1  12       12.43       14.07        1.71 o   0.5231E-1
  -9   1  12      103.58      100.31        4.40 o   0.1897E-1
  -8   1  12      329.78      295.89        6.66 o   0.2492E-2
  -7   1  12      368.27      356.14        8.42 o   0.1904E-2
  -6   1  12      367.94      349.58        6.55 o   0.1926E-2
  -5   1  12        1.40        1.03        0.38 o   0.7643E+0
  -4   1  12        1.80        2.23        0.52 o   0.2027E+1
  -3   1  12      249.59      241.87        4.54 o   0.4175E-2
  -2   1  12      739.22      708.99       12.57 o   0.4886E-3
  -1   1  12      431.56      403.19        7.09 o   0.1420E-2
   0   1  12      668.25      615.93       10.31 o   0.6041E-3
   1   1  12      293.36      279.30        4.71 o   0.3050E-2
   2   1  12      107.86      102.67        2.17 o   0.1804E-1
   3   1  12      132.25      131.17        3.37 o   0.1323E-1
   4   1  12       39.43       43.95        1.54 o   0.3447E-1
   5   1  12      561.80      516.95       11.42 o   0.8449E-3
   6   1  12      198.60      207.87        7.40 o   0.5462E-2
   7   1  12      125.50      128.65        8.80 o   0.1304E-1
  -9   2  12      109.53      104.34        5.99 o   0.1766E-1
  -8   2  12       36.89       45.49        1.80 o   0.3157E-1
  -7   2  12       33.21       34.99        1.37 o   0.3842E-1
  -6   2  12      293.90      288.18        7.32 o   0.2970E-2
  -5   2  12      382.98      351.43        6.55 o   0.1821E-2
  -4   2  12      357.38      346.78        7.17 o   0.2019E-2
  -3   2  12      212.91      211.88        3.94 o   0.5597E-2
  -2   2  12      218.25      193.35        4.12 o   0.5690E-2
  -1   2  12       51.79       50.64        1.34 o   0.3440E-1
   0   2  12      101.11       99.15        2.60 o   0.1955E-1
   1   2  12      504.00      482.14       10.49 o   0.1026E-2
   2   2  12      494.64      480.06       12.45 o   0.1053E-2
   3   2  12      240.37      232.32        5.23 o   0.4487E-2
   4   2  12       20.78       23.71        1.50 o   0.4185E-1
   5   2  12       32.68       39.64        3.32 o   0.3413E-1
   6   2  12        2.94        6.37        1.95 o   0.1246E+0
  -8   3  12       14.90       17.59        3.17 o   0.4644E-1
  -7   3  12      536.74      500.43       20.63 o   0.9157E-3
  -6   3  12      114.94      111.31        3.50 o   0.1645E-1
  -5   3  12        0.87        1.76        0.47 o   0.2068E+1
  -4   3  12       50.92       60.33        2.45 o   0.2747E-1
  -3   3  12       45.44       46.08        1.83 o   0.3588E-1
  -2   3  12      224.93      217.06        7.35 o   0.5127E-2
  -1   3  12      568.68      550.24       12.67 o   0.8025E-3
   0   3  12      337.00      311.13        7.08 o   0.2349E-2
   1   3  12       14.84       16.57        1.35 o   0.4815E-1
   2   3  12       11.36       14.29        1.52 o   0.5095E-1
   3   3  12        6.08        7.54        2.19 o   0.9785E-1
   4   3  12      187.91      192.53        6.82 o   0.6450E-2
   5   3  12      150.22      158.48        6.28 o   0.8859E-2
  -6   4  12       29.94       35.23        3.48 o   0.3632E-1
  -5   4  12      164.99      160.24        9.71 o   0.9141E-2
  -4   4  12      303.45      292.78       16.90 o   0.2805E-2
  -3   4  12       31.41       32.57        2.99 o   0.3963E-1
  -2   4  12       35.22       30.79        3.38 o   0.3813E-1
  -1   4  12        0.27        0.62        1.39 o   0.7480E+0
   0   4  12       64.15       62.45        4.14 o   0.3042E-1
   1   4  12      280.40      269.66       15.50 o   0.3308E-2
   2   4  12      138.19      142.88        8.29 o   0.1088E-1
   3   4  12       97.70      113.48        6.55 o   0.1386E-1
  -9   1  13        4.68        4.86        1.65 o   0.2158E+0
  -8   1  13        0.47        0.18        0.82 o   0.7728E+0
  -7   1  13       37.96       43.11        1.66 o   0.3402E-1
  -6   1  13        4.81        7.09        0.62 o   0.1030E+0
  -5   1  13        6.15        7.95        0.71 o   0.8907E-1
  -4   1  13       -0.20        0.14        0.50 o   0.7753E+0
  -3   1  13        0.74        0.39        0.53 o   0.7652E+0
  -2   1  13      229.08      224.37        4.63 o   0.4891E-2
  -1   1  13       33.61       41.11        1.28 o   0.3337E-1
   0   1  13       -0.53        0.01        0.45 o   0.7547E+0
   1   1  13       45.17       48.11        1.34 o   0.3397E-1
   2   1  13       18.84       21.03        0.90 o   0.4385E-1
   3   1  13       28.47       32.68        1.24 o   0.3745E-1
   4   1  13       19.71       18.18        2.18 o   0.4663E-1
   5   1  13       11.63       17.18        1.43 o   0.4362E-1
   6   1  13        8.82       17.02        1.67 o   0.4240E-1
  -9   2  13       26.60       26.95        2.36 o   0.4150E-1
  -8   2  13        3.88        3.23        1.18 o   0.6340E+0
  -7   2  13        1.34        1.48        2.09 o   0.1349E+1
  -6   2  13       42.70       39.73        1.91 o   0.3662E-1
  -5   2  13       92.95       95.55        2.95 o   0.2002E-1
  -4   2  13        4.14        6.12        0.62 o   0.1322E+0
  -3   2  13       35.08       46.32        1.39 o   0.3019E-1
  -2   2  13       61.81       68.70        1.71 o   0.2615E-1
  -1   2  13       22.25       21.47        1.00 o   0.4452E-1
   0   2  13      120.95      125.07        3.32 o   0.1371E-1
   1   2  13       52.86       56.11        1.97 o   0.3152E-1
   2   2  13       -0.53        0.29        0.57 o   0.7699E+0
   3   2  13       52.52       54.57        2.79 o   0.3242E-1
   4   2  13       10.83       12.14        1.50 o   0.5871E-1
   5   2  13       -0.27        0.79        0.81 o   0.7391E+0
  -7   3  13        2.67        8.58        2.10 o   0.7395E-1
  -6   3  13       -1.14        0.55        3.15 o   0.7536E+0
  -5   3  13        0.87        1.37        1.48 o   0.9583E+0
  -4   3  13       43.70       50.12        2.72 o   0.3141E-1
  -3   3  13      180.49      161.01        7.06 o   0.8068E-2
  -2   3  13       11.56       13.27        1.33 o   0.5535E-1
  -1   3  13       12.76       13.89        1.48 o   0.5411E-1
   0   3  13       81.59       91.25        2.91 o   0.1933E-1
   1   3  13        1.60        3.00        1.33 o   0.8433E+0
   2   3  13       83.73       91.90        3.86 o   0.1940E-1
   3   3  13       50.25       49.41        2.94 o   0.3495E-1
   4   3  13       16.97       21.80        2.00 o   0.4128E-1
  -5   4  13      134.05      133.65       10.09 o   0.1254E-1
  -4   4  13        3.81        8.88        2.66 o   0.7234E-1
  -3   4  13        5.61        8.57        2.21 o   0.7890E-1
  -2   4  13       24.93       26.36        2.90 o   0.4118E-1
  -1   4  13        9.16       12.13        2.40 o   0.5684E-1
   0   4  13       59.07       64.81        4.28 o   0.2778E-1
   1   4  13      147.68      147.75        7.89 o   0.1067E-1
   2   4  13      116.68      117.42        8.29 o   0.1535E-1
  -9   0  14       43.30       47.22        4.28 o   0.3365E-1
  -8   0  14      160.51      152.16        9.36 o   0.9697E-2
  -7   0  14       12.96       13.30        1.74 o   0.5673E-1
  -6   0  14       10.96       12.79        1.60 o   0.5658E-1
  -5   0  14       93.29      101.19        4.68 o   0.1745E-1
  -4   0  14        0.80        1.20        0.81 o   0.7646E+0
  -3   0  14      410.84      386.76       10.42 o   0.1553E-2
  -2   0  14      128.44      125.17        4.41 o   0.1392E-1
  -1   0  14       67.63       70.90        2.81 o   0.2692E-1
   0   0  14      308.87      299.51        9.76 o   0.2714E-2
   1   0  14       52.12       58.31        2.14 o   0.2944E-1
   2   0  14       61.75       66.00        3.07 o   0.2762E-1
   3   0  14      303.52      278.89       11.23 o   0.2895E-2
   4   0  14       44.77       45.92        3.47 o   0.3560E-1
   5   0  14      105.05      105.71        7.62 o   0.1822E-1
  -8   1  14        0.47        0.00        0.98 o   0.7830E+0
  -7   1  14       19.51       19.51        1.70 o   0.4617E-1
  -6   1  14       80.52       74.74        2.88 o   0.2510E-1
  -5   1  14       95.56       99.24        3.59 o   0.1904E-1
  -4   1  14       91.02       91.07        2.65 o   0.2186E-1
  -3   1  14      390.39      383.48        8.12 o   0.1669E-2
  -2   1  14       -0.27        0.01        0.61 o   0.7828E+0
  -1   1  14       41.57       43.13        1.52 o   0.3596E-1
   0   1  14        6.01        7.44        0.76 o   0.1007E+0
   1   1  14       82.06       83.99        2.50 o   0.2326E-1
   2   1  14      388.05      377.47       10.59 o   0.1703E-2
   3   1  14      228.74      233.38       10.04 o   0.4462E-2
   4   1  14       91.55       88.15        4.30 o   0.2205E-1
   5   1  14        4.14        7.63        2.07 o   0.9014E-1
  -8   2  14       67.23       79.59        6.49 o   0.2131E-1
  -7   2  14        0.80        0.67        1.02 o   0.7484E+0
  -6   2  14       72.71       73.60        3.32 o   0.2682E-1
  -5   2  14       46.91       55.42        2.52 o   0.2900E-1
  -4   2  14       81.99       73.70        3.28 o   0.2457E-1
  -3   2  14       50.99       50.75        1.89 o   0.3483E-1
  -2   2  14      111.73      110.46        3.38 o   0.1706E-1
  -1   2  14      333.46      312.70        7.90 o   0.2372E-2
   0   2  14       26.93       33.87        1.79 o   0.3549E-1
   1   2  14       74.64       80.53        3.50 o   0.2333E-1
   2   2  14       11.29       17.90        1.55 o   0.4284E-1
   3   2  14       20.05       25.49        1.80 o   0.3917E-1
   4   2  14      209.03      209.15        9.29 o   0.5587E-2
  -6   3  14       39.89       40.19        3.54 o   0.3750E-1
  -5   3  14       18.91       22.27        2.23 o   0.4213E-1
  -4   3  14      349.70      337.74       13.35 o   0.2111E-2
  -3   3  14       16.17       20.23        1.86 o   0.4274E-1
  -2   3  14        1.54        0.50        1.65 o   0.7281E+0
  -1   3  14        5.95        4.74        1.50 o   0.2268E+0
   0   3  14        7.82        4.82        1.68 o   0.2037E+0
   1   3  14      288.22      259.84       12.45 o   0.3253E-2
   2   3  14       51.72       55.04        5.18 o   0.3181E-1
   3   3  14      124.29      126.15        8.69 o   0.1362E-1
  -2   4  14      150.02      164.50       12.66 o   0.7876E-2
  -1   4  14       73.84       77.49        7.27 o   0.2421E-1
  -7   1  15        1.00        0.03        1.97 o   0.7308E+0
  -6   1  15        0.67        0.91        1.17 o   0.7347E+0
  -5   1  15        0.27        1.44        0.90 o   0.1056E+1
  -4   1  15       -0.27        0.43        0.75 o   0.7605E+0
  -3   1  15        5.35        5.44        1.08 o   0.1733E+0
  -2   1  15        6.21        8.66        1.04 o   0.7882E-1
  -1   1  15       43.04       48.90        1.80 o   0.3230E-1
   0   1  15        2.94        2.20        0.80 o   0.2028E+1
   1   1  15       13.83       15.48        1.23 o   0.4930E-1
   2   1  15       10.16       15.43        1.47 o   0.4650E-1
   3   1  15        4.21        7.82        1.78 o   0.8840E-1
   4   1  15        0.94        5.39        1.35 o   0.1369E+0
  -6   2  15       21.72       20.74        2.67 o   0.4488E-1
  -5   2  15       14.63       17.83        2.67 o   0.4516E-1
  -4   2  15       33.48       40.26        2.74 o   0.3389E-1
  -3   2  15       39.43       42.10        2.09 o   0.3571E-1
  -2   2  15        2.61        4.18        0.90 o   0.2958E+0
  -1   2  15        1.14        0.33        1.66 o   0.7387E+0
   0   2  15        1.20        2.99        2.57 o   0.6641E+0
   1   2  15        3.88        4.22        1.19 o   0.3070E+0
   2   2  15       23.19       23.42        2.27 o   0.4330E-1
   3   2  15       -1.14        1.09        4.91 o   0.7260E+0
  -4   3  15       -1.47        0.52        1.70 o   0.7321E+0
  -3   3  15        0.00        8.13        1.45 o   0.7259E-1
  -2   3  15       10.36       19.28        2.19 o   0.4016E-1
  -1   3  15       55.80       68.50        3.43 o   0.2374E-1
   0   3  15       10.56       11.96        2.25 o   0.5856E-1
   1   3  15        1.67        4.92        2.57 o   0.1767E+0
  -6   0  16      192.32      196.59       15.64 o   0.6138E-2
  -5   0  16      247.92      237.22       12.70 o   0.4231E-2
  -4   0  16       18.71       24.25        2.81 o   0.3949E-1
  -3   0  16       13.10       14.02        2.27 o   0.5413E-1
  -2   0  16       23.66       25.10        2.81 o   0.4200E-1
  -1   0  16       90.48       84.85        5.75 o   0.2233E-1
   0   0  16      471.52      445.23       18.58 o   0.1173E-2
   1   0  16      176.15      184.47       10.69 o   0.6742E-2
   2   0  16       48.78       59.32        4.01 o   0.2752E-1
  -6   1  16        3.47        3.50        1.75 o   0.5181E+0
  -5   1  16      103.91      109.08        5.10 o   0.1609E-1
  -4   1  16      188.58      193.25        8.60 o   0.6331E-2
  -3   1  16      124.50      115.57        5.62 o   0.1479E-1
  -2   1  16      204.42      196.27        7.59 o   0.6177E-2
  -1   1  16      184.91      178.16        6.92 o   0.7447E-2
   0   1  16       59.54       63.23        3.12 o   0.2874E-1
   1   1  16      106.99      113.25        5.10 o   0.1524E-1
   2   1  16      103.11      120.44        9.88 o   0.1249E-1
  -4   2  16       30.67       36.99        3.77 o   0.3506E-1
  -3   2  16        3.34        0.04        2.77 o   0.6138E+0
  -2   2  16       -1.14        0.19        3.87 o   0.7717E+0
  -1   2  16      208.03      204.81       16.16 o   0.5860E-2
   0   2  16      188.58      195.03       14.07 o   0.6219E-2
   1   2  16      123.43      127.50       12.42 o   0.1316E-1
  -3   1  17        2.87        2.88        1.75 o   0.9234E+0
  -2   1  17        4.88        8.25        1.89 o   0.7918E-1
  -1   1  17        2.00        7.15        1.84 o   0.9417E-1
